# Supplementary material for: Causality of the gut microbiome and atherosclerosis-related lipids: a bidirectional Mendelian Randomization study
Source: BMC Cardiovasc Disord. 2024 Mar 2;24:138. doi: 10.1186/s12872-024-03804-3 (PMC10909291; doi:10.1186/s12872-024-03804-3)
Supplement: Supplementary file 1 — Supplementary Material 1. [file 12872_2024_3804_MOESM1_ESM.zip]

Archive with 3 entries (3 files):
- supplement Tables 1-7.xlsx
- Supplement Figures.pdf
- STROBE-MR .docx
