# Supplementary material for: Causality of the gut microbiome and atherosclerosis-related lipids: a bidirectional Mendelian Randomization study
Source: BMC Cardiovasc Disord. 2024 Mar 2;24:138. doi: 10.1186/s12872-024-03804-3 (PMC10909291; doi:10.1186/s12872-024-03804-3)
Supplement: Supplementary file 1 — Supplementary Material 1. [file 12872_2024_3804_MOESM1_ESM.zip › supplement Tables 1-7.xlsx]

## Sheet: Supplementary TableS1
Supplementary Table S1 Statistical summary of Mendelian analysis of 211 intestinal flora and outcomes in GWAS
		MR analysis
exposure	outcome	nsnp	b_MR.Egger	se_MR.Egger	pval_MR.Egger	b_Weighted.median	se_Weighted.median	pval_Weighted.median	b_Inverse.variance.weighted	se_Inverse.variance.weighted	pval_Inverse.variance.weighted	Q_MR.Egger	Q_df_MR.Egger	Q_pval_MR.Egger	Q_Inverse.variance.weighted	Q_df_Inverse.variance.weighted	Q_pval_Inverse.variance.weighted	egger_intercept	se	pval
class Actinobacteria	apolipoprotein A	15	0.0772027	0.0584944	0.209662	0.0313238	0.0163129	0.0548341	0.0471988	0.0197978	0.0171234	67.7216	13	2.10279e-09	69.2801	14	2.6051e-09	-0.00224561	0.00410552	0.593662
class Alphaproteobacteria	apolipoprotein A	7	-0.0315756	0.0659404	0.652252	0.0162763	0.0165558	0.325551	0.0095562	0.0164319	0.560859	12.3292	5	0.0305448	13.3595	6	0.0376691	0.00387568	0.00599585	0.546519
class Bacilli	apolipoprotein A	18	-0.0408688	0.0560175	0.476198	-0.00519977	0.0124849	0.677056	0.0219794	0.0207591	0.289699	90.6229	16	1.92064e-12	98.8533	17	1.45049e-13	0.00499204	0.00414121	0.245553
class Bacteroidia	apolipoprotein A	15	0.00390178	0.0277233	0.890233	-0.000149356	0.014268	0.991648	0.00445947	0.0130929	0.733402	26.9849	13	0.0125003	26.9861	14	0.0193342	4.99163e-05	0.00216296	0.981939
class Betaproteobacteria	apolipoprotein A	12	0.0532819	0.0566128	0.3688	-0.0107658	0.016479	0.513562	-0.000350881	0.0160975	0.98261	20.97	10	0.0213039	23.018	11	0.0175724	-0.00366079	0.00370433	0.346341
class Clostridia	apolipoprotein A	13	-0.0293456	0.0233548	0.234958	-0.0190294	0.014214	0.180643	-0.0133475	0.0102045	0.190874	12.3382	11	0.338763	12.9943	12	0.369455	0.00133079	0.00174008	0.460492
class Coriobacteriia	apolipoprotein A	13	0.00620081	0.0808664	0.940255	-0.00458711	0.0174423	0.79256	-0.0271953	0.0196713	0.166822	36.7631	11	0.000126251	37.3717	12	0.000194415	-0.00241379	0.00565619	0.677793
class Deltaproteobacteria	apolipoprotein A	13	-0.148451	0.0343716	0.00121672	-0.00337837	0.014374	0.814183	-0.0296584	0.0176066	0.0920839	18.0864	11	0.0795969	40.5969	12	5.72138e-05	0.00908204	0.00245455	0.00350106
class Erysipelotrichia	apolipoprotein A	13	-0.0169254	0.0545541	0.76217	0.0286362	0.0157413	0.0688839	0.0225301	0.0125811	0.0733276	14.9558	11	0.18453	15.7085	12	0.204953	0.00251417	0.0033789	0.472425
class Gammaproteobacteria	apolipoprotein A	6	-0.118161	0.0456701	0.0608588	-0.0185737	0.0193776	0.337803	-0.0292851	0.0165363	0.0765677	2.25773	4	0.688476	6.47162	5	0.262992	0.00689364	0.0033582	0.109345
class Lentisphaeria	apolipoprotein A	8	-0.0303405	0.0248857	0.268522	-0.00840556	0.00973093	0.387699	-0.00658781	0.00719957	0.360176	6.45758	6	0.373928	7.52771	7	0.376073	0.00363475	0.00364515	0.357193
class Melainabacteria	apolipoprotein A	10	0.0103405	0.0391866	0.798544	0.000341493	0.0113406	0.975977	-0.0140414	0.0134533	0.29662	32.4944	8	7.59397e-05	34.2928	9	7.93592e-05	-0.00294618	0.00442766	0.524509
class Methanobacteria	apolipoprotein A	10	0.00250043	0.0231329	0.916586	0.00391462	0.0072686	0.590186	0.00367873	0.00552755	0.505714	7.52494	8	0.481194	7.52769	9	0.582352	0.000196657	0.00374902	0.959452
class Mollicutes	apolipoprotein A	12	-0.00823468	0.0458722	0.86112	0.00928046	0.0138948	0.50419	0.000753013	0.0135174	0.955575	25.3714	10	0.0046842	25.4791	11	0.00775227	0.000833372	0.0040461	0.840948
class Negativicutes	apolipoprotein A	12	0.0683156	0.0545478	0.238922	-0.0164783	0.0181269	0.363323	-0.0195043	0.018763	0.298567	24.533	10	0.00630469	31.6064	11	0.00088185	-0.0059469	0.00350227	0.120353
class Verrucomicrobiae	apolipoprotein A	11	-0.0106216	0.0445653	0.816958	-0.0133057	0.0135024	0.324411	-0.0194163	0.012074	0.10781	17.0918	9	0.047297	17.1723	10	0.0706365	-0.000721233	0.00350321	0.841468
family Acidaminococcaceae	apolipoprotein A	7	0.00336318	0.0363077	0.929795	0.0280603	0.0152532	0.0658227	0.0252747	0.0118635	0.0331335	1.78812	5	0.877617	2.19586	6	0.900833	0.00216013	0.0033829	0.551217
family Actinomycetaceae	apolipoprotein A	5	-0.052856	0.0325751	0.203133	-0.00277303	0.0150315	0.853636	0.00310461	0.016199	0.848012	4.13708	3	0.247038	8.93961	4	0.0626269	0.0062189	0.00333246	0.158857
family Alcaligenacea	apolipoprotein A	12	-0.00925025	0.0674209	0.893595	0.0228884	0.0160723	0.15442	0.0217496	0.01414	0.124009	17.7908	10	0.0585974	18.1856	11	0.0773734	0.00201892	0.00428572	0.647692
family Bacteroidaceae	apolipoprotein A	9	0.0183329	0.0688855	0.797803	-0.0105855	0.0171149	0.536247	-0.0123283	0.0130872	0.346186	4.23166	7	0.752742	4.43719	8	0.815683	-0.00199662	0.00440404	0.664008
family Bacteroidales S24 7group	apolipoprotein A	8	0.0235298	0.050585	0.658224	0.0212792	0.0131701	0.106155	0.0294456	0.0104646	0.00489568	9.11116	6	0.167423	9.13301	7	0.243247	0.000588907	0.00490864	0.908421
family Bifidobacteriaceae	apolipoprotein A	12	0.116526	0.0809564	0.180603	0.0201903	0.0185378	0.27609	0.053805	0.0236194	0.0227263	60.5698	10	2.82704e-09	64.5557	11	1.30616e-09	-0.00462486	0.00570119	0.436128
phylum Verrucomicrobia	apolipoprotein A	12	-0.0645957	0.0422003	0.156844	-0.00423798	0.0145688	0.771132	-0.0111231	0.0158085	0.481675	28.1314	10	0.00171985	33.3248	11	0.000466026	0.00498533	0.00366911	0.204089
family Clostridiaceae1	apolipoprotein A	10	0.0208084	0.0308559	0.519083	-0.00551724	0.0148774	0.710752	-3.47187e-05	0.0108362	0.997444	6.81359	8	0.556872	7.33408	9	0.60238	-0.00165729	0.00229717	0.491177
family Clostridiales vadin BB60 group	apolipoprotein A	15	0.0409915	0.0423313	0.350541	0.00313837	0.0125509	0.802548	-0.0103272	0.0153948	0.502333	50.7935	13	2.17787e-06	57.3646	14	3.38183e-07	-0.00488866	0.00376966	0.217231
family Coriobacteriaceae	apolipoprotein A	13	0.00620081	0.0808664	0.940255	-0.00458711	0.0171388	0.788972	-0.0271953	0.0196713	0.166822	36.7631	11	0.000126251	37.3717	12	0.000194415	-0.00241379	0.00565619	0.677793
family Defluviitaleaceae	apolipoprotein A	10	0.0255408	0.0281157	0.390201	-0.0124722	0.0116142	0.282879	-0.00605985	0.00896467	0.49906	8.96505	8	0.345253	10.5334	9	0.309053	-0.00364787	0.00308356	0.270769
family Desulfovibrionaceae	apolipoprotein A	10	-0.144849	0.0377088	0.00493848	-0.00789887	0.0156008	0.612638	-0.0394019	0.0206544	0.0564324	15.987	8	0.0425668	34.5094	9	7.26981e-05	0.00873551	0.00286931	0.0159547
family Enterobacteriaceae	apolipoprotein A	6	-0.138775	0.159857	0.43431	0.0138447	0.021074	0.511208	-0.0139868	0.0260369	0.591137	13.5745	4	0.00878458	15.7035	5	0.00774362	0.00907048	0.0114518	0.472651
family Erysipelotrichaceae	apolipoprotein A	13	-0.0169254	0.0545541	0.76217	0.0286362	0.0157465	0.0689771	0.0225301	0.0125811	0.0733276	14.9558	11	0.18453	15.7085	12	0.204953	0.00251417	0.0033789	0.472425
family Family XI	apolipoprotein A	8	-0.0724051	0.0476505	0.179443	-0.0135339	0.00888009	0.12749	-0.0134739	0.00773827	0.0816482	9.66661	6	0.139412	12.1924	7	0.0944053	0.00784801	0.00626785	0.257128
family Family XIII	apolipoprotein A	10	-0.00135775	0.041013	0.974402	0.0174569	0.0152731	0.253046	0.0213707	0.011718	0.0681911	6.29121	8	0.614648	6.62561	9	0.676034	0.00156192	0.00270097	0.578985
family Lachnospiraceae	apolipoprotein A	17	0.00366556	0.0729902	0.96061	0.00372794	0.0143694	0.795299	-0.0270752	0.0290015	0.35052	162.095	15	9.37461e-27	164.394	16	1.10166e-26	-0.00224511	0.00486808	0.65128
family Lactobacillaceae	apolipoprotein A	9	-0.00990933	0.0398333	0.81068	0.0125477	0.00998378	0.208822	0.0215633	0.0149891	0.150263	27.6672	7	0.000252606	30.5582	8	0.000168343	0.0039714	0.00464359	0.420722
family Methanobacteriaceae	apolipoprotein A	10	0.00250043	0.0231329	0.916586	0.00391462	0.00702072	0.57713	0.00367873	0.00552755	0.505714	7.52494	8	0.481194	7.52769	9	0.582352	0.000196657	0.00374902	0.959452
family Oxalobacteraceae	apolipoprotein A	14	0.0267412	0.0328578	0.431587	0.00828896	0.00864911	0.337881	-0.000851625	0.00819127	0.917195	26.3243	12	0.00965475	27.9759	13	0.00912004	-0.00378428	0.00436129	0.402578
family Pasteurellaceae	apolipoprotein A	14	0.0105276	0.0287402	0.720516	-0.00947427	0.0113606	0.404305	0.0122273	0.0120867	0.311714	41.9392	12	3.40994e-05	41.9543	13	6.66283e-05	0.000217862	0.00331238	0.948642
family Peptococcaceae	apolipoprotein A	9	-0.0120263	0.0214141	0.591902	-0.00388568	0.0117962	0.741852	0.00106856	0.00886282	0.904034	5.64246	7	0.582061	6.09369	8	0.636738	0.00139799	0.00208115	0.523293
family Peptostreptococcaceae	apolipoprotein A	13	0.0285759	0.0193762	0.168306	0.000658191	0.0132442	0.960364	-0.00943341	0.0102606	0.357896	11.4077	11	0.409767	16.4712	12	0.170596	-0.00349399	0.00158125	0.0492492
family Porphyromonadaceae	apolipoprotein A	9	-0.0687808	0.059669	0.286871	0.00826188	0.0190686	0.664817	0.0113838	0.0152328	0.454869	8.07367	7	0.326143	10.2848	8	0.245606	0.00495043	0.00357541	0.208709
family Prevotellaceae	apolipoprotein A	16	0.0291259	0.0680099	0.674978	0.0120714	0.0156469	0.440417	0.00691374	0.0185471	0.709322	67.7249	14	4.96958e-09	68.2852	15	9.0092e-09	-0.0016021	0.00470755	0.738663
family Rhodospirillaceae	apolipoprotein A	15	0.00158581	0.039731	0.968768	0.00808895	0.0103592	0.434892	0.00470911	0.00799771	0.55599	17.6475	13	0.171369	17.6562	14	0.222889	0.000307705	0.00382795	0.937156
family Rikenellaceae	apolipoprotein A	19	0.0344989	0.0356367	0.34658	0.013083	0.0130156	0.314811	0.0118878	0.0114742	0.300178	30.2389	17	0.0246728	31.0407	18	0.0284766	-0.001685	0.00250969	0.510987
family Ruminococcaceae	apolipoprotein A	10	-0.0348058	0.0336373	0.331053	-0.0274911	0.0162588	0.0908677	-0.0100952	0.0153839	0.511683	17.0486	8	0.0296074	18.5167	9	0.0296306	0.00248293	0.00299143	0.4306
family Streptococcaceae	apolipoprotein A	13	0.00179808	0.0438478	0.968025	0.0175289	0.0142005	0.217059	0.00978266	0.0106198	0.356962	12.2299	11	0.346612	12.2693	12	0.424302	0.000620806	0.00329867	0.854148
Gut microbiota abundance (unknown family id.1000001214)	apolipoprotein A	9	0.0102348	0.0435807	0.821049	0.00591279	0.0113764	0.603245	-0.012146	0.0149438	0.416347	32.9127	7	2.74861e-05	34.3361	8	3.5307e-05	-0.00282285	0.00513056	0.599288
Gut microbiota abundance (unknown family id.1000005471)	apolipoprotein A	12	0.0261807	0.0284079	0.378436	-0.00634215	0.0123239	0.606818	-0.012781	0.00955292	0.180922	11.1178	10	0.348418	13.4487	11	0.26501	-0.00326059	0.00225182	0.17824
Gut microbiota abundance (unknown family id.1000006161)	apolipoprotein A	13	-0.0565556	0.0443903	0.228904	-0.0085595	0.0083972	0.308047	-0.0054058	0.0109951	0.622963	38.0791	11	7.58663e-05	42.9653	12	2.28877e-05	0.00603149	0.0050768	0.259833
family Veillonellaceae	apolipoprotein A	19	0.00110019	0.0195942	0.955878	-0.00205262	0.0110151	0.852173	-0.00589433	0.00871878	0.499009	23.934	17	0.12124	24.1604	18	0.149843	-0.000584471	0.00145741	0.693392
family Verrucomicrobiaceae	apolipoprotein A	11	-0.0105308	0.0445681	0.818501	-0.0132807	0.0134343	0.322874	-0.0194131	0.0120779	0.107983	17.0937	9	0.047269	17.1758	10	0.0705636	-0.00072827	0.00350264	0.83992
family Victivallaceae	apolipoprotein A	12	-0.0304186	0.041892	0.484414	-0.00365578	0.00682875	0.592407	-0.0114133	0.00890194	0.199804	33.321	10	0.000240527	34.0419	11	0.000356028	0.00282636	0.0060766	0.651808
genus Actinomyces	apolipoprotein A	6	-0.0449724	0.0515959	0.432603	-0.00292006	0.0136923	0.831123	-0.0159456	0.0194252	0.411721	17.8936	4	0.00129462	19.5829	5	0.00149614	0.00350601	0.00570529	0.572106
genus Adlercreutzia	apolipoprotein A	8	-0.0263623	0.0540162	0.642839	-0.0157205	0.0138779	0.257311	-0.00428319	0.0112476	0.703346	9.08005	6	0.169126	9.34596	7	0.228762	0.00199803	0.00476651	0.689677
genus Akkermansia	apolipoprotein A	11	-0.0103179	0.0444986	0.821826	-0.013243	0.0135852	0.329655	-0.0193853	0.0120737	0.108366	17.0976	9	0.0472096	17.1835	10	0.070402	-0.000743938	0.00349919	0.836374
genus Alistipes	apolipoprotein A	14	-0.0894097	0.0771028	0.268759	-0.0173639	0.0172129	0.313085	0.00179136	0.0162507	0.912224	25.9433	12	0.0109339	29.1037	13	0.00632771	0.00548652	0.00453781	0.249921
genus Allisonella	apolipoprotein A	6	-0.0416447	0.0405488	0.362454	-0.00229628	0.00853666	0.787937	-0.00359824	0.00672751	0.592751	4.02982	4	0.401985	4.94207	5	0.422991	0.00539613	0.00567074	0.395198
genus Alloprevotella	apolipoprotein A	6	-0.162266	0.0638365	0.0638523	-0.00521643	0.00944613	0.580791	-0.00311863	0.00974714	0.749004	3.8048	4	0.433068	10.0927	5	0.0726515	0.0222514	0.00887372	0.0662293
genus Anaerofilum	apolipoprotein A	10	-0.0963145	0.045597	0.0676308	0.0166446	0.00961057	0.0832897	0.0071307	0.0110964	0.520476	15.4145	8	0.051569	25.7438	9	0.00224969	0.0117496	0.00507468	0.0492766
genus Anaerostipes	apolipoprotein A	11	-0.0452025	0.0565603	0.444759	-0.0018914	0.017936	0.916017	0.00107753	0.017682	0.951407	22.578	9	0.00721689	24.4449	10	0.0065032	0.00324695	0.00376394	0.410729
genus Anaerotruncus	apolipoprotein A	13	-0.056084	0.054982	0.329619	-0.0215839	0.0153144	0.158721	-0.022302	0.0169574	0.188449	30.5364	11	0.00130444	31.7008	12	0.00153871	0.00236549	0.00365249	0.530504
genus Bacteroides	apolipoprotein A	9	0.0183329	0.0688855	0.797803	-0.0105855	0.0181763	0.560311	-0.0123283	0.0130872	0.346186	4.23166	7	0.752742	4.43719	8	0.815683	-0.00199662	0.00440404	0.664008
genus Barnesiella	apolipoprotein A	14	-0.0539249	0.0318461	0.116175	-0.00413919	0.0133644	0.756775	-0.0116116	0.00981042	0.236572	12.9868	12	0.370001	15.0829	13	0.302206	0.00353448	0.00253968	0.189272
genus Bifidobacterium	apolipoprotein A	12	0.0601029	0.0555038	0.304289	0.021199	0.0165603	0.200509	0.0560573	0.0213199	0.00855496	60.133	10	3.42017e-09	60.1712	11	8.61748e-09	-0.000346009	0.00434507	0.938101
genus Bilophila	apolipoprotein A	13	-0.00805833	0.06279	0.900198	0.000193822	0.0142578	0.989154	0.00336669	0.0132148	0.798904	22.9829	11	0.0177734	23.0556	12	0.0272576	0.000858486	0.00460306	0.855445
phylum Verrucomicrobia	apolipoprotein A	12	-0.0645957	0.0422003	0.156844	-0.00423798	0.0145688	0.771132	-0.0111231	0.0158085	0.481675	28.1314	10	0.00171985	33.3248	11	0.000466026	0.00498533	0.00366911	0.204089
genus Butyricicoccus	apolipoprotein A	7	0.0245148	0.0404447	0.570889	0.00553828	0.0162088	0.73259	-0.0145366	0.0209551	0.487867	14.3248	5	0.0136725	17.922	6	0.00643008	-0.00374785	0.00334473	0.313406
genus Butyricimonas	apolipoprotein A	13	0.0771757	0.0338278	0.0434271	-0.0048794	0.0120376	0.685222	-0.0074317	0.0123314	0.546732	16.0333	11	0.139901	26.0446	12	0.0105789	-0.00791229	0.00301904	0.0237949
genus Butyrivibrio	apolipoprotein A	15	0.0174169	0.0267985	0.527061	-0.0135131	0.00693797	0.05145	-0.0110453	0.00605363	0.0680644	23.1036	13	0.0404497	25.2146	14	0.0325068	-0.00410455	0.00376606	0.295557
genus Candidatus Soleaferrea	apolipoprotein A	11	0.0781433	0.050892	0.15904	0.0137973	0.0103723	0.18345	0.0160895	0.00967355	0.096264	15.5352	9	0.0772449	18.1927	10	0.0517994	-0.00610152	0.0049175	0.246056
genus Catenibacterium	apolipoprotein A	5	0.0648071	0.100052	0.563311	-0.000119345	0.0115267	0.991739	0.00558498	0.0101686	0.582842	6.51959	3	0.0888932	7.29048	4	0.121311	-0.00799713	0.0134272	0.59339
genus Christensenellaceae R 7group	apolipoprotein A	10	-6.43966e-05	0.0549567	0.999094	0.01519	0.0177327	0.391663	0.00150484	0.0173174	0.930753	18.1063	8	0.0204434	18.1084	9	0.0339367	0.000125413	0.00413959	0.976573
genus Clostridium innocuum group	apolipoprotein A	9	-0.0344612	0.035796	0.367761	-0.00939016	0.00937578	0.316569	-0.00318505	0.00694878	0.646693	8.28412	7	0.308208	9.22393	8	0.323759	0.00407493	0.00457272	0.402444
genus Clostridium sensustricto1	apolipoprotein A	7	0.00219708	0.0300088	0.944474	0.0147892	0.0150775	0.326653	0.00980905	0.0127392	0.441308	7.82854	5	0.165942	7.95651	6	0.241307	0.000940025	0.00328805	0.786427
genus Collinsella	apolipoprotein A	8	0.00636415	0.0800698	0.939233	0.00529067	0.0192011	0.782902	0.00423955	0.0203736	0.835159	18.1259	6	0.00592503	18.1282	7	0.0114046	-0.000155421	0.00563182	0.978879
genus Coprobacter	apolipoprotein A	11	-0.0268541	0.0235149	0.282925	-0.0118346	0.00966756	0.220894	-0.0157404	0.00704391	0.0254429	7.75491	9	0.559022	8.0003	10	0.628808	0.00128985	0.00260381	0.632209
genus Coprococcus1	apolipoprotein A	11	0.0271497	0.0378087	0.490926	0.0160603	0.0146393	0.272612	0.010101	0.0155426	0.515761	23.324	9	0.00550833	23.9687	10	0.00768391	-0.00139751	0.00280183	0.629894
genus Coprococcus2	apolipoprotein A	8	0.0826898	0.0897208	0.39227	0.0120445	0.014674	0.411757	0.0199936	0.0114162	0.0798874	3.43377	6	0.75276	3.93011	7	0.787791	-0.00453114	0.00643154	0.50752
genus Coprococcus3	apolipoprotein A	9	0.0268534	0.106069	0.807413	0.00471991	0.0218269	0.828798	0.00886142	0.0262932	0.736099	37.8865	7	3.18448e-06	38.0539	8	7.35749e-06	-0.00116419	0.00661904	0.865365
genus Defluviitaleaceae UCG011	apolipoprotein A	8	-0.00284192	0.0413975	0.947499	-0.00998536	0.0121366	0.41065	0.00449985	0.0114241	0.693661	11.2839	6	0.0799883	11.3488	7	0.124112	0.000850466	0.00457875	0.858767
genus Desulfovibrio	apolipoprotein A	10	0.0084302	0.0450022	0.856067	0.0254786	0.0133265	0.0558917	0.0259989	0.0137219	0.0581318	22.0283	8	0.00486376	22.4958	9	0.0074336	0.00187246	0.00454402	0.691108
genus Dialister	apolipoprotein A	11	-0.0681925	0.0392634	0.116436	0.026535	0.0128513	0.0389454	0.013798	0.0111893	0.217523	8.37234	9	0.497102	13.023	10	0.222388	0.00623701	0.00289214	0.059401
genus Dorea	apolipoprotein A	9	-0.0111309	0.0463851	0.817231	-0.00540276	0.0174005	0.756185	0.000810608	0.0160849	0.959807	13.6758	7	0.0572572	13.8257	8	0.0864243	0.000912081	0.00329325	0.789815
genus Eggerthella	apolipoprotein A	10	-0.0422702	0.0475259	0.399734	-0.00266898	0.0101058	0.791701	0.00539463	0.0104509	0.605722	18.5875	8	0.0172281	21.0426	9	0.0124628	0.00540354	0.00525674	0.334058
genus Eisenbergiell	apolipoprotein A	11	0.191524	0.0830032	0.0464311	0.0135615	0.0111433	0.223601	0.00327524	0.0126568	0.795811	21.3781	9	0.0110735	33.7991	10	0.000199741	-0.019604	0.00857293	0.0480305
genus Enterorhabdus	apolipoprotein A	6	-0.00398254	0.0258692	0.885105	0.00382531	0.0121211	0.752312	-0.00703732	0.00969873	0.468089	2.05972	4	0.724776	2.07594	5	0.83854	-0.000435506	0.00341903	0.904789
genus Erysipelatoclostridium	apolipoprotein A	15	-0.0574107	0.0357546	0.13235	0.00186198	0.0108624	0.863897	0.000593015	0.00975924	0.951547	19.9403	13	0.0967099	24.262	14	0.0425915	0.00482304	0.00287332	0.1171
genus Escherichia Shigella	apolipoprotein A	10	0.0353077	0.0386729	0.387937	-0.00579244	0.0146329	0.692215	-0.00940891	0.0142685	0.509626	15.647	8	0.0477199	18.6476	9	0.028362	-0.00376901	0.00304298	0.250605
genus Eubacterium brachy group	apolipoprotein A	9	-0.0217999	0.0302626	0.49465	-0.00576687	0.00941313	0.540114	0.00249123	0.00803088	0.756404	11.8157	7	0.106786	12.9891	8	0.112225	0.00327845	0.00393204	0.431933
genus Eubacterium coprostanoligenes group	apolipoprotein A	13	0.0022686	0.0565808	0.968736	0.000793652	0.0151284	0.958161	-0.00861972	0.0134925	0.522919	18.4599	11	0.0715048	18.5261	12	0.100624	-0.000697176	0.0035091	0.84614
genus Eubacterium eligens group	apolipoprotein A	7	-0.0919132	0.053675	0.147499	-0.00761991	0.0185499	0.681235	-0.00466652	0.0133518	0.72671	2.0523	5	0.841862	4.86871	6	0.560759	0.00716539	0.00426965	0.154146
genus Eubacterium fissicatena group	apolipoprotein A	9	0.0019406	0.0403436	0.962979	0.00238192	0.00919455	0.795591	-0.00517385	0.00711401	0.467057	10.5052	7	0.161704	10.5536	8	0.228296	-0.000943726	0.00525605	0.862592
genus Eubacterium hallii group	apolipoprotein A	16	-0.0202657	0.0361284	0.583709	-0.00559469	0.0135808	0.680373	-0.00523249	0.0166552	0.753396	56.0169	14	5.78575e-07	56.9098	15	8.50088e-07	0.00134844	0.00285445	0.643922
genus Eubacterium nodatum group	apolipoprotein A	11	-0.0185308	0.0324065	0.581441	-0.00262825	0.00772152	0.73357	-0.0026422	0.0070913	0.709448	18.4922	9	0.0298737	19.0131	10	0.0400966	0.00239561	0.00475803	0.626713
genus Eubacterium oxidoreducens group	apolipoprotein A	4	0.00946465	0.0595625	0.888341	0.00516687	0.0135183	0.702303	0.010904	0.0161848	0.500492	7.21423	2	0.02713	7.2166	3	0.0653053	0.000178371	0.00696077	0.981883
genus Eubacterium rectale group	apolipoprotein A	8	-0.0884268	0.0596258	0.188588	-0.0142381	0.018096	0.431393	-0.00815741	0.0178696	0.648033	9.25743	6	0.15961	12.2932	7	0.0913198	0.00528119	0.00376501	0.210274
genus Eubacterium ruminantium group	apolipoprotein A	17	-0.000239406	0.0402298	0.99533	-0.0128422	0.0096896	0.185051	-0.00808013	0.0108271	0.455494	47.3883	15	3.1901e-05	47.5183	16	5.65206e-05	-0.000776637	0.00382824	0.841962
genus Eubacterium ventriosum group	apolipoprotein A	12	-0.0202496	0.0547312	0.719111	-0.000697175	0.015433	0.963968	0.000603968	0.0126719	0.961986	15.4568	10	0.116273	15.6951	11	0.152835	0.00155953	0.00397246	0.702862
genus Eubacterium xylanophilum group	apolipoprotein A	9	0.0110383	0.0471318	0.821532	0.0108421	0.0152946	0.478397	0.0185712	0.0141524	0.189442	12.7014	7	0.0797261	12.7531	8	0.120633	0.000630542	0.00373723	0.870789
genus Faecalibacterium	apolipoprotein A	10	0.0254329	0.0252147	0.342671	0.0125299	0.0141798	0.376886	0.012125	0.0123137	0.324784	12.9101	8	0.114982	13.5145	9	0.140674	-0.00151119	0.00246923	0.557521
genus Family XIII AD3011 group	apolipoprotein A	13	-0.0356218	0.327736	0.915405	-0.0132953	0.0162877	0.414342	0.0875729	0.065969	0.184348	562.425	11	1.51234e-113	569.979	12	2.71127e-114	0.0102692	0.0267168	0.70803
genus Family XIII UCG001	apolipoprotein A	8	0.0444685	0.0325606	0.221006	-0.00217892	0.0166309	0.895763	0.00286816	0.0126109	0.820085	6.79127	6	0.340583	8.9228	7	0.258246	-0.00388342	0.00282988	0.219064
genus Flavonifractor	apolipoprotein A	5	0.0696822	0.0538438	0.286231	-0.020536	0.019273	0.286633	-0.0170271	0.0137945	0.217074	1.62995	3	0.652619	4.38832	4	0.355996	-0.00730228	0.00439675	0.195331
genus Fusicatenibacter	apolipoprotein A	18	-0.0447074	0.047505	0.360642	0.0185052	0.0131699	0.159988	0.00322426	0.0119361	0.787063	26.9769	16	0.0417403	28.8084	17	0.0363337	0.00331911	0.00318458	0.312792
genus Gordonibacter	apolipoprotein A	12	-0.00814982	0.0238641	0.739787	-0.000875808	0.00737058	0.905414	-0.00369532	0.00538548	0.49261	10.7771	10	0.375144	10.8168	11	0.458732	0.000689097	0.00358896	0.851581
genus Haemophilus	apolipoprotein A	9	0.0361319	0.0307111	0.277844	-0.00686714	0.0119093	0.564196	0.0165684	0.0127342	0.193228	19.4655	7	0.00684769	20.8474	8	0.00756391	-0.00253982	0.00360277	0.503608
genus Holdemanella	apolipoprotein A	11	-0.0667428	0.0249917	0.0255975	0.00509474	0.010465	0.626376	0.00303979	0.0116384	0.793949	12.9986	9	0.162669	25.814	10	0.00399852	0.00806217	0.00270653	0.01548
genus Holdemania	apolipoprotein A	15	0.0183704	0.0436585	0.680793	0.0119882	0.0105534	0.255977	0.0125975	0.0146831	0.390916	64.3736	13	8.5657e-09	64.4722	14	1.89998e-08	-0.000616948	0.00437282	0.889964
genus Howardella	apolipoprotein A	9	0.000777912	0.0352031	0.982987	-0.00276129	0.00920096	0.764094	-0.00158546	0.00768917	0.83664	12.331	7	0.0901863	12.3394	8	0.136692	-0.000361583	0.00523711	0.946887
genus Hungatella	apolipoprotein A	5	-0.0303703	0.0809443	0.732468	-0.0013942	0.0130067	0.914638	-0.00869445	0.011168	0.436264	6.52456	3	0.0886988	6.68448	4	0.153531	0.00284574	0.0104944	0.803851
genus Intestinibacter	apolipoprotein A	14	0.0179257	0.0374396	0.640695	0.00945239	0.0122182	0.43915	-0.000447489	0.011117	0.967892	21.3996	12	0.0448262	21.8733	13	0.0573555	-0.00152003	0.00294914	0.615627
genus Intestinimonas	apolipoprotein A	17	0.015035	0.0251964	0.5596	-0.00868881	0.0117206	0.458493	-0.000777902	0.00988423	0.93727	29.2863	15	0.0147718	30.2009	16	0.0169881	-0.00159381	0.00232872	0.504152
genus Lachnoclostridium	apolipoprotein A	13	-0.0108193	0.0874858	0.903808	0.0101754	0.0180984	0.573962	-0.00636242	0.0233309	0.785081	51.3017	11	3.64691e-07	51.3148	12	8.19589e-07	0.000301023	0.00567509	0.958649
genus Lachnospiraceae FCS020 group	apolipoprotein A	12	0.0240114	0.0222597	0.306054	0.0051812	0.0123847	0.675689	0.00549479	0.00909072	0.545551	9.32888	10	0.501201	10.1594	11	0.516112	-0.00154808	0.00169875	0.383576
genus Lachnospiraceae NC2004 group	apolipoprotein A	9	-0.000980802	0.0360882	0.979076	-0.00550666	0.0108177	0.610723	-0.014631	0.00828498	0.0774021	8.62571	7	0.280656	8.81305	8	0.358311	-0.001587	0.00407015	0.708194
genus Lachnospiraceae ND3007 group	apolipoprotein A	3	-0.0288273	0.365814	0.949936	0.0143362	0.0254168	0.572725	0.0147364	0.0217054	0.497184	0.272901	1	0.601393	0.287132	2	0.866263	0.00256216	0.0214772	0.92441
genus Lachnospiraceae NK4A136 group	apolipoprotein A	15	0.0271435	0.0188422	0.173355	0.0204837	0.0125336	0.102194	0.0225159	0.00882856	0.0107617	14.5515	13	0.33618	14.6398	14	0.403214	-0.000381903	0.00136005	0.783282
genus Lachnospiraceae UCG001	apolipoprotein A	13	0.0224552	0.0728575	0.763682	-0.000973181	0.013062	0.940609	0.00917237	0.0157073	0.559251	44.8993	11	5.05404e-06	45.0422	12	1.01348e-05	-0.00121989	0.00651991	0.854986
genus Lachnospiraceae UCG004	apolipoprotein A	12	-0.0347482	0.0436387	0.444366	0.00897806	0.0139572	0.520057	0.00891587	0.0116465	0.443951	13.0879	10	0.218797	14.498	11	0.206651	0.00299427	0.00288476	0.323733
genus Lachnospiraceae UCG008	apolipoprotein A	11	0.0380815	0.0368527	0.32841	0.0100625	0.0102043	0.324082	0.00382561	0.00725427	0.597944	6.58533	9	0.680204	7.48419	10	0.679079	-0.00357751	0.0037734	0.367846
genus Lachnospiraceae UCG010	apolipoprotein A	9	0.000668978	0.0402733	0.987211	0.00491615	0.0143246	0.73145	-0.00792072	0.0143563	0.581138	15.3911	7	0.0313005	15.508	8	0.0499893	-0.000797661	0.00345988	0.824261
phylum Verrucomicrobia	apolipoprotein A	12	-0.0645957	0.0422003	0.156844	-0.00423798	0.0145688	0.771132	-0.0111231	0.0158085	0.481675	28.1314	10	0.00171985	33.3248	11	0.000466026	0.00498533	0.00366911	0.204089
genus Lactobacillus	apolipoprotein A	10	0.0216202	0.0489023	0.670117	0.0133676	0.0109463	0.222012	0.0315605	0.0159711	0.0481431	42.6423	8	1.0257e-06	42.8924	9	2.25587e-06	0.00114915	0.00530543	0.833942
genus Lactococcus	apolipoprotein A	8	0.0122758	0.0305742	0.701956	0.00901467	0.00845406	0.286282	0.00614379	0.00672228	0.360746	3.68622	6	0.719052	3.72848	7	0.810466	-0.000870011	0.00423175	0.843908
genus Marvinbryantia	apolipoprotein A	10	-0.058287	0.0482166	0.261231	-0.00613105	0.014249	0.666992	-0.00680468	0.0125005	0.586199	11.8453	8	0.158239	13.6519	9	0.135258	0.00459546	0.00416036	0.301453
genus Methanobrevibacter	apolipoprotein A	6	-0.0170589	0.0290981	0.589191	0.00173992	0.00943954	0.853761	-0.00283825	0.0073647	0.699952	4.82965	4	0.305227	5.14149	5	0.398858	0.00219792	0.00432491	0.638057
genus Odoribacter	apolipoprotein A	7	0.062091	0.0629738	0.369419	0.00811778	0.0190994	0.670816	-0.0171416	0.0206922	0.40744	10.4829	5	0.0626522	14.1542	6	0.0279605	-0.00608219	0.00459632	0.243023
genus Olsenella	apolipoprotein A	10	0.0161289	0.0210634	0.465826	-0.00393175	0.00764604	0.607098	-0.00818377	0.00584178	0.161243	6.64166	8	0.575741	8.085	9	0.525603	-0.00327507	0.00272607	0.263957
genus Oscillibacter	apolipoprotein A	13	-0.0389983	0.0438865	0.393226	-0.00201948	0.0122024	0.868551	-0.00486565	0.0118303	0.680861	28.8128	11	0.00242681	30.5253	12	0.00232612	0.00333667	0.00412654	0.435892
genus Oscillospira	apolipoprotein A	8	0.000517134	0.0420249	0.990581	-0.00478801	0.0126478	0.705012	-0.00570786	0.0102907	0.579126	1.34392	6	0.969181	1.36726	7	0.986553	-0.000630319	0.00412572	0.883582
genus Oxalobacter	apolipoprotein A	11	0.0818869	0.0355542	0.0467574	0.00344226	0.00956812	0.719024	-0.00246329	0.00946751	0.794722	15.499	9	0.0781102	25.6758	10	0.00420157	-0.0129417	0.00532375	0.0379236
genus Parabacteroides	apolipoprotein A	6	0.109758	0.0433489	0.0645304	0.0311591	0.019622	0.112294	0.0379609	0.0160995	0.0183793	3.27776	4	0.512464	6.35486	5	0.273204	-0.00745989	0.00425267	0.154264
genus Paraprevotella	apolipoprotein A	13	0.060785	0.0273798	0.0483597	0.00057842	0.0102195	0.954864	0.0058139	0.00944791	0.538315	17.4598	11	0.0949924	24.5103	12	0.0173216	-0.00621655	0.00294958	0.0588209
genus Parasutterella	apolipoprotein A	14	-0.0680151	0.037691	0.0962846	-0.0156864	0.0126404	0.214616	-0.0240272	0.0131237	0.0671268	31.9037	12	0.00143192	36.0019	13	0.000592952	0.00373252	0.00300634	0.238123
genus Peptococcus	apolipoprotein A	12	-0.0046634	0.0251662	0.856695	-0.00621067	0.00885461	0.48305	-0.00234146	0.00633941	0.711867	9.62292	10	0.474175	9.63201	11	0.56376	0.000306856	0.00321859	0.925929
genus Phascolarctobacterium	apolipoprotein A	8	0.00548269	0.0511696	0.918165	0.0181008	0.0141387	0.200462	0.00916758	0.0107841	0.395268	5.79922	6	0.446054	5.80464	7	0.562736	0.000318977	0.00432993	0.943669
genus Prevotella7	apolipoprotein A	10	-0.00295449	0.0394362	0.942119	0.00522666	0.00753145	0.487696	0.00163144	0.00635953	0.797538	11.4465	8	0.177662	11.4664	9	0.245088	0.000641517	0.0054355	0.908959
genus Prevotella9	apolipoprotein A	15	-0.0124359	0.0344935	0.724241	-0.00869312	0.0105462	0.409776	-0.000171574	0.0113977	0.98799	34.809	13	0.000905793	35.192	14	0.00137682	0.00128246	0.00339069	0.711364
genus Rikenellaceae RC9 gut group	apolipoprotein A	10	0.0050969	0.0332395	0.881928	-0.00877414	0.00728443	0.228394	-0.00552569	0.0054905	0.314219	8.19667	8	0.414498	8.30432	9	0.503792	-0.00149383	0.0046086	0.754144
genus Romboutsia	apolipoprotein A	13	0.00820743	0.0329804	0.808056	0.00625479	0.013003	0.630499	-0.00225143	0.0125798	0.85796	24.3281	11	0.0114189	24.5919	12	0.0168796	-0.00100056	0.00289685	0.736311
genus Roseburia	apolipoprotein A	13	0.0178285	0.0585249	0.766334	0.0013651	0.0158722	0.931462	-0.0189751	0.0202528	0.348804	43.0697	11	1.05616e-05	44.8403	12	1.09749e-05	-0.00290569	0.004321	0.51517
genus Ruminiclostridium5	apolipoprotein A	11	-0.0322647	0.0521301	0.551307	-0.00570503	0.0176066	0.745917	-0.00766309	0.0121564	0.528451	9.78975	9	0.367773	10.0472	10	0.436365	0.00158263	0.00325333	0.638265
genus Ruminiclostridium6	apolipoprotein A	14	-0.0166753	0.0347399	0.639856	-0.00244811	0.0128802	0.849256	-0.00497073	0.0140444	0.723392	36.5538	12	0.000263822	36.9729	13	0.000418374	0.00118309	0.00318938	0.717143
genus Ruminiclostridium9	apolipoprotein A	9	-0.0472964	0.054744	0.416232	0.023986	0.017688	0.17508	0.0363676	0.0129126	0.00485583	2.99961	7	0.885038	5.47284	8	0.706048	0.00575718	0.00366082	0.159797
genus Ruminococcaceae NK4A214 group	apolipoprotein A	12	-0.00880174	0.045909	0.851797	-0.00647389	0.0150349	0.666766	-0.0118405	0.012844	0.356597	16.402	10	0.088689	16.4098	11	0.126585	-0.000222857	0.00321875	0.946166
genus Ruminococcaceae UCG002	apolipoprotein A	22	0.0376914	0.026653	0.172696	0.00503346	0.0114714	0.660818	0.0031604	0.0101747	0.756094	34.4666	20	0.0231362	37.8279	21	0.0135001	-0.00280878	0.00201118	0.177846
genus Ruminococcaceae UCG003	apolipoprotein A	12	0.00262278	0.0454519	0.955121	0.0141602	0.0147156	0.335921	0.0233918	0.0132047	0.0764827	18.9453	10	0.0409633	19.3803	11	0.0545989	0.00159483	0.00332806	0.642097
genus Ruminococcaceae UCG004	apolipoprotein A	9	-0.0532456	0.0725961	0.487115	0.00274798	0.0155382	0.859624	0.0194473	0.0146736	0.185063	15.6572	7	0.0284398	17.9949	8	0.0212651	0.00626919	0.00613234	0.340657
genus Ruminococcaceae UCG005	apolipoprotein A	14	0.0838161	0.0784732	0.306498	-0.00516319	0.0151269	0.732859	-0.0383561	0.0294812	0.193247	108.76	12	1.05225e-17	133.845	13	3.5815e-22	-0.0107043	0.00643428	0.122059
genus Ruminococcaceae UCG009	apolipoprotein A	12	-0.031773	0.0548618	0.575303	-0.0182657	0.0108585	0.0925386	-0.0295147	0.0119899	0.0138312	27.3483	10	0.00229341	27.3532	11	0.00406281	0.000219875	0.00519919	0.9671
genus Ruminococcaceae UCG010	apolipoprotein A	5	0.00413686	0.0434816	0.930202	0.0436683	0.0191917	0.0228836	0.0513014	0.0141855	0.000298662	1.53443	3	0.674348	2.85115	4	0.583036	0.00346343	0.00301828	0.334393
genus Ruminococcaceae UCG011	apolipoprotein A	8	0.0330013	0.0336885	0.365115	-0.00860409	0.00862111	0.318267	-0.0103292	0.00683837	0.130921	6.50843	6	0.368705	8.37261	7	0.300887	-0.00580726	0.00442986	0.237816
genus Ruminococcaceae UCG013	apolipoprotein A	12	-0.0852932	0.03474	0.0339551	0.00578198	0.0160625	0.718871	-0.00136872	0.0161089	0.932288	16.1965	10	0.094145	27.1983	11	0.00428854	0.00676201	0.00259449	0.0262071
genus Ruminococcaceae UCG014	apolipoprotein A	11	-0.0315057	0.0424993	0.477394	-0.00787343	0.0134554	0.558448	0.00759682	0.0154879	0.62378	21.4332	9	0.0108599	23.7587	10	0.00826715	0.00333034	0.00337012	0.348877
genus Ruminococcus1	apolipoprotein A	10	-0.0109349	0.0561498	0.850448	0.0091697	0.0158521	0.562957	0.0026148	0.0198899	0.895408	28.4115	8	0.000402007	28.652	9	0.000741666	0.00111397	0.00428103	0.801273
genus Ruminococcus2	apolipoprotein A	14	0.00592582	0.0246827	0.81432	-0.0224071	0.0131502	0.0883946	-0.0164691	0.00929419	0.0763988	9.27164	12	0.67957	10.2309	13	0.674956	-0.00185551	0.00189455	0.346717
genus Ruminococcus gauvreauii group	apolipoprotein A	12	0.0541427	0.0583364	0.375208	0.00678816	0.0158769	0.668979	-0.0210856	0.0140792	0.134227	19.3316	10	0.0362477	22.7316	11	0.0192799	-0.00547156	0.00412575	0.214266
genus Ruminococcus gnavus group	apolipoprotein A	12	-0.0261177	0.0376425	0.503584	-0.00867374	0.010005	0.385976	-0.00647946	0.0081428	0.42619	15.3543	10	0.11967	15.7942	11	0.148946	0.00214929	0.00401534	0.604163
genus Ruminococcus torques group	apolipoprotein A	9	0.0279325	0.0668475	0.688573	0.0242878	0.0201587	0.228268	0.00353518	0.0239718	0.882759	30.8328	7	6.67462e-05	31.5181	8	0.000113588	-0.00174481	0.00442369	0.705009
genus Sellimonas	apolipoprotein A	9	0.0124832	0.0448867	0.788967	-0.000624285	0.00838097	0.940622	0.00430981	0.00752588	0.566872	14.6472	7	0.0407976	14.7188	8	0.0648485	-0.00119599	0.00646225	0.85842
genus Senegalimassilia	apolipoprotein A	4	-0.0248998	0.044118	0.629342	-0.0115642	0.0143772	0.4212	-0.0096363	0.0120096	0.42233	2.64571	2	0.266374	2.82126	3	0.420013	0.00149468	0.00410306	0.750554
genus Slackia	apolipoprotein A	6	0.115461	0.0932705	0.283441	0.000867507	0.0137614	0.949735	-0.00537379	0.0166174	0.746405	10.4699	4	0.0332145	14.9883	5	0.0104126	-0.0123204	0.00937724	0.259176
genus Streptococcus	apolipoprotein A	14	-0.0407285	0.042724	0.35925	0.0136126	0.0138736	0.326502	-0.00354186	0.011697	0.762041	17.0086	12	0.149274	18.1707	13	0.151144	0.00290059	0.00320336	0.383029
genus Subdoligranulum	apolipoprotein A	11	-0.0600166	0.0497304	0.258256	-0.0248639	0.0176413	0.158714	0.0134302	0.0203656	0.509604	25.1685	9	0.00279035	32.3043	10	0.000356259	0.00553243	0.0034634	0.144641
genus Sutterella	apolipoprotein A	12	-0.114945	0.0867609	0.214699	-0.00878754	0.0156702	0.574948	-0.00875802	0.018966	0.644243	35.4301	10	0.00010542	40.9899	11	2.41966e-05	0.00719066	0.00574018	0.238821
genus Terrisporobacter	apolipoprotein A	5	-0.0230859	0.0446297	0.640684	-0.00180241	0.0147306	0.902615	-0.00702698	0.0144684	0.627197	7.48636	3	0.05791	7.85923	4	0.0968731	0.00182366	0.0047178	0.724877
genus Turicibacter	apolipoprotein A	9	-0.0864718	0.051023	0.133945	0.0149307	0.0134386	0.266557	0.00963446	0.0123696	0.436049	9.3322	7	0.229677	14.2793	8	0.074769	0.0107668	0.00558922	0.0954346
genus Tyzzerella3	apolipoprotein A	13	0.0928167	0.0323936	0.0153707	-0.00395921	0.00837347	0.636336	0.000856789	0.00693341	0.901653	9.06721	11	0.615689	17.3893	12	0.135532	-0.0132806	0.00460366	0.0148433
Gut microbiota abundance (unknown genus id.1000000073)	apolipoprotein A	15	0.0409915	0.0423313	0.350541	0.00313837	0.0126653	0.804295	-0.0103272	0.0153948	0.502333	50.7935	13	2.17787e-06	57.3646	14	3.38183e-07	-0.00488866	0.00376966	0.217231
Gut microbiota abundance (unknown genus id.1000001215)	apolipoprotein A	9	0.0102348	0.0435807	0.821049	0.00591279	0.0111423	0.595652	-0.012146	0.0149438	0.416347	32.9127	7	2.74861e-05	34.3361	8	3.5307e-05	-0.00282285	0.00513056	0.599288
Gut microbiota abundance (unknown genus id.1000005472)	apolipoprotein A	12	0.0261807	0.0284079	0.378436	-0.00634215	0.012167	0.602187	-0.012781	0.00955292	0.180922	11.1178	10	0.348418	13.4487	11	0.26501	-0.00326059	0.00225182	0.17824
Gut microbiota abundance (unknown genus id.1000005479)	apolipoprotein A	8	0.0299255	0.0479527	0.555555	0.0214894	0.0125819	0.0876441	0.0269038	0.00989968	0.00657493	8.19669	6	0.224044	8.2024	7	0.315085	-0.000300616	0.00465048	0.950559
Gut microbiota abundance (unknown genus id.1000006162)	apolipoprotein A	13	-0.0565556	0.0443903	0.228904	-0.0085595	0.00849165	0.31346	-0.0054058	0.0109951	0.622963	38.0791	11	7.58663e-05	42.9653	12	2.28877e-05	0.00603149	0.0050768	0.259833
Gut microbiota abundance (unknown genus id.1868)	apolipoprotein A	12	0.0143582	0.0451756	0.757151	-0.00391524	0.0115841	0.735375	0.00946922	0.0138954	0.495578	32.8076	10	0.000293419	32.8505	11	0.000556322	-0.000473493	0.00414163	0.911243
Gut microbiota abundance (unknown genus id.2001)	apolipoprotein A	10	0.0373734	0.0348357	0.314633	0.0124274	0.0131579	0.344923	0.0131263	0.0100735	0.192557	10.2591	8	0.247311	10.9405	9	0.279812	-0.00243169	0.00333596	0.486831
Gut microbiota abundance (unknown genus id.2041)	apolipoprotein A	12	0.0231671	0.0258624	0.391422	-0.000590941	0.0107324	0.956089	-0.0026386	0.00872924	0.762445	13.7772	10	0.1834	15.323	11	0.168181	-0.00262713	0.00248014	0.314394
Gut microbiota abundance (unknown genus id.2071)	apolipoprotein A	16	-0.0871223	0.0444377	0.0701406	-0.00839532	0.0118295	0.477895	-0.000986929	0.00981086	0.919871	16.011	14	0.312703	20.4906	15	0.153908	0.00700909	0.00354148	0.0678141
Gut microbiota abundance (unknown genus id.2755)	apolipoprotein A	13	-0.0299921	0.0375769	0.441673	0.00349171	0.0111358	0.753857	-0.000933695	0.00917231	0.918919	16.577	11	0.121026	17.5372	12	0.130483	0.00286423	0.0035883	0.441639
Gut microbiota abundance (unknown genus id.826)	apolipoprotein A	14	0.0180278	0.0227083	0.442678	0.0100768	0.0121644	0.407453	0.0118958	0.00854604	0.163933	11.9163	12	0.452424	12.0013	13	0.52754	-0.000600793	0.00206131	0.775675
Gut microbiota abundance (unknown genus id.959)	apolipoprotein A	11	0.0109725	0.0470012	0.820634	0.000280162	0.00886574	0.974791	0.00350011	0.00743819	0.637955	13.6603	9	0.134931	13.6998	10	0.18713	-0.000855243	0.0053043	0.875469
genus Veillonella	apolipoprotein A	7	-0.0162293	0.0754672	0.838224	0.0370939	0.0154924	0.0166511	0.0239447	0.0157083	0.127424	12.7275	5	0.0260711	13.486	6	0.0359352	0.00337654	0.00618528	0.608599
genus Victivallis	apolipoprotein A	10	0.0400543	0.04835	0.431449	0.00531946	0.00717185	0.45826	0.00355039	0.00649496	0.584628	11.9789	8	0.152148	12.8489	9	0.169564	-0.00486796	0.00638636	0.467791
order Actinomycetales	apolipoprotein A	5	-0.0528359	0.032657	0.204113	-0.00274216	0.0149211	0.854188	0.00311948	0.01622	0.847489	4.14826	3	0.245893	8.93904	4	0.0626414	0.00621023	0.00333639	0.159614
order Bacillales	apolipoprotein A	9	0.0337134	0.0268892	0.250167	-0.00585736	0.00755577	0.438211	-0.00564059	0.00576615	0.327964	1.36829	7	0.986523	3.61355	8	0.890201	-0.00591709	0.00394889	0.177698
order Bacteroidales	apolipoprotein A	15	0.00390178	0.0277233	0.890233	-0.000149356	0.0150522	0.992083	0.00445947	0.0130929	0.733402	26.9849	13	0.0125003	26.9861	14	0.0193342	4.99163e-05	0.00216296	0.981939
order Bifidobacteriales	apolipoprotein A	12	0.116526	0.0809564	0.180603	0.0201903	0.0184189	0.273004	0.053805	0.0236194	0.0227263	60.5698	10	2.82704e-09	64.5557	11	1.30616e-09	-0.00462486	0.00570119	0.436128
order Burkholderiales	apolipoprotein A	11	0.0713608	0.0596379	0.262044	-0.00847478	0.0171224	0.620634	-0.000273376	0.0184364	0.988169	21.7991	9	0.00953806	25.6404	10	0.00425514	-0.00500984	0.00397815	0.239586
order Clostridiales	apolipoprotein A	14	-0.0244511	0.0287478	0.411676	-0.0184745	0.0139761	0.186212	-0.00493394	0.0123809	0.690253	20.8325	12	0.0528883	21.8226	13	0.0581729	0.00161148	0.00213386	0.464698
order Coriobacteriales	apolipoprotein A	13	0.00620081	0.0808664	0.940255	-0.00458711	0.0174434	0.792573	-0.0271953	0.0196713	0.166822	36.7631	11	0.000126251	37.3717	12	0.000194415	-0.00241379	0.00565619	0.677793
order Desulfovibrionales	apolipoprotein A	12	-0.144348	0.0353797	0.00221449	-0.00874412	0.0147198	0.552486	-0.0325632	0.0186714	0.0811562	18.3008	10	0.0500959	39.5851	11	4.21165e-05	0.00865552	0.00253805	0.00665487
order Enterobacteriales	apolipoprotein A	6	-0.138775	0.159857	0.43431	0.0138447	0.0207293	0.504209	-0.0139868	0.0260369	0.591137	13.5745	4	0.00878458	15.7035	5	0.00774362	0.00907048	0.0114518	0.472651
order Erysipelotrichales	apolipoprotein A	13	-0.0169254	0.0545541	0.76217	0.0286362	0.015307	0.0613743	0.0225301	0.0125811	0.0733276	14.9558	11	0.18453	15.7085	12	0.204953	0.00251417	0.0033789	0.472425
order Gastranaerophilales	apolipoprotein A	9	0.0102348	0.0435807	0.821049	0.00591279	0.0115478	0.608631	-0.012146	0.0149438	0.416347	32.9127	7	2.74861e-05	34.3361	8	3.5307e-05	-0.00282285	0.00513056	0.599288
order Lactobacillales	apolipoprotein A	15	-0.069814	0.027685	0.0255205	-0.0139864	0.0134449	0.298213	0.0114895	0.0136856	0.401173	17.3739	13	0.182771	30.9016	14	0.00572205	0.00655876	0.00206152	0.00721994
order Methanobacteriales	apolipoprotein A	10	0.00250043	0.0231329	0.916586	0.00391462	0.00734793	0.594205	0.00367873	0.00552755	0.505714	7.52494	8	0.481194	7.52769	9	0.582352	0.000196657	0.00374902	0.959452
order Mollicutes RF9	apolipoprotein A	12	0.0261807	0.0284079	0.378436	-0.00634215	0.0121304	0.601091	-0.012781	0.00955292	0.180922	11.1178	10	0.348418	13.4487	11	0.26501	-0.00326059	0.00225182	0.17824
order NB1n	apolipoprotein A	13	-0.0565556	0.0443903	0.228904	-0.0085595	0.00858174	0.318566	-0.0054058	0.0109951	0.622963	38.0791	11	7.58663e-05	42.9653	12	2.28877e-05	0.00603149	0.0050768	0.259833
order Pasteurellales	apolipoprotein A	14	0.0105276	0.0287402	0.720516	-0.00947427	0.0111025	0.393468	0.0122273	0.0120867	0.311714	41.9392	12	3.40994e-05	41.9543	13	6.66283e-05	0.000217862	0.00331238	0.948642
order Rhodospirillales	apolipoprotein A	14	0.0152839	0.0386224	0.699252	0.0169831	0.0105148	0.106276	0.00548413	0.00816146	0.501612	15.7644	12	0.202265	15.8533	13	0.257143	-0.000953116	0.00366492	0.799222
order Selenomonadales	apolipoprotein A	12	0.0683156	0.0545478	0.238922	-0.0164783	0.017552	0.34782	-0.0195043	0.018763	0.298567	24.533	10	0.00630469	31.6064	11	0.00088185	-0.0059469	0.00350227	0.120353
order Verrucomicrobiales	apolipoprotein A	11	-0.0106216	0.0445653	0.816958	-0.0133057	0.0136577	0.329943	-0.0194163	0.012074	0.10781	17.0918	9	0.047297	17.1723	10	0.0706365	-0.000721233	0.00350321	0.841468
order Victivallales	apolipoprotein A	8	-0.0303405	0.0248857	0.268522	-0.00840556	0.00928574	0.365354	-0.00658781	0.00719957	0.360176	6.45758	6	0.373928	7.52771	7	0.376073	0.00363475	0.00364515	0.357193
phylum Actinobacteria	apolipoprotein A	14	0.112824	0.0795969	0.181793	0.010139	0.0157518	0.519788	0.0519912	0.01998	0.00926366	50.4687	12	1.15563e-06	53.0956	13	8.69695e-07	-0.00394038	0.00498576	0.444674
phylum Bacteroidetes	apolipoprotein A	12	-0.0150314	0.0245662	0.554278	0.000121404	0.0155092	0.993754	0.0151029	0.012303	0.219605	13.0015	10	0.22359	15.5446	11	0.158896	0.00265607	0.0018991	0.192175
phylum Cyanobacteria	apolipoprotein A	8	0.0298383	0.0380713	0.462995	0.00781738	0.0119735	0.513828	0.00778535	0.0104227	0.455085	10.1567	6	0.118208	10.7757	7	0.148708	-0.00271499	0.00448974	0.567521
phylum Euryarchaeota	apolipoprotein A	12	0.0333473	0.0341416	0.351738	0.000827205	0.00843046	0.921836	-0.00887489	0.0080193	0.268428	21.3844	10	0.0185667	24.8352	11	0.00963652	-0.00607223	0.00478011	0.232733
phylum Firmicutes	apolipoprotein A	17	-0.0375264	0.0236339	0.133179	-0.0212168	0.0122999	0.0845368	-0.00793875	0.0112347	0.479798	24.4798	15	0.0573814	27.729	16	0.034058	0.0025091	0.00177823	0.178645
ebi-a-GCST90017115	apolipoprotein A	9	-0.0342547	0.0242051	0.199926	-0.0124439	0.00895817	0.1648	-0.00762254	0.00661041	0.248864	6.38334	7	0.495767	7.69151	8	0.46417	0.00409525	0.00358055	0.290328
phylum Proteobacteria	apolipoprotein A	12	-0.0748237	0.0347342	0.0566638	0.0172793	0.0167725	0.302909	0.0165678	0.013369	0.215244	7.63781	10	0.664167	15.3812	11	0.165701	0.00611122	0.00219615	0.0193609
phylum Tenericutes	apolipoprotein A	12	-0.00823468	0.0458722	0.86112	0.00928046	0.0141433	0.511712	0.000753013	0.0135174	0.955575	25.3714	10	0.0046842	25.4791	11	0.00775227	0.000833372	0.0040461	0.840948
phylum Verrucomicrobia	apolipoprotein A	12	-0.0195579	0.0319677	0.554323	-0.0202686	0.0128639	0.115112	-0.0238642	0.0110152	0.0302756	16.5955	10	0.0838066	16.6302	11	0.119301	-0.000401469	0.0027793	0.888015
class Actinobacteria	apolipoprotein B	15	0.0794511	0.0435444	0.0911204	0.00623488	0.0153717	0.685032	0.0215235	0.0156574	0.169239	33.461	13	0.00145239	38.6406	14	0.000414377	-0.00433589	0.0030565	0.179549
class Alphaproteobacteria	apolipoprotein B	7	-0.0353462	0.0460304	0.477233	-0.0224731	0.015399	0.144459	-0.0193539	0.0116595	0.09693	5.36167	5	0.373353	5.50067	6	0.481376	0.00150695	0.00418557	0.733529
class Bacilli	apolipoprotein B	18	0.0606526	0.0325294	0.0806962	0.0194116	0.0134578	0.149188	0.00938089	0.0125414	0.454465	27.2822	16	0.0384506	32.1734	17	0.0143187	-0.00407462	0.00240582	0.109707
class Bacteroidia	apolipoprotein B	15	0.0235443	0.0203708	0.268569	0.00342825	0.0139161	0.80541	0.000199127	0.0099877	0.984093	7.39334	13	0.88076	9.12231	14	0.823137	-0.0020909	0.00159015	0.211266
class Betaproteobacteria	apolipoprotein B	12	-0.0255179	0.0414263	0.551669	0.00847262	0.0160921	0.598536	0.021183	0.0117899	0.072383	6.07598	10	0.80884	7.45884	11	0.760802	0.00318717	0.00271029	0.26685
class Clostridia	apolipoprotein B	13	0.012252	0.0416925	0.774331	0.0215463	0.0162052	0.183654	0.0323833	0.0179957	0.0719384	35.1211	11	0.000236657	36.0493	12	0.000318135	0.00167548	0.00310748	0.600508
class Coriobacteriia	apolipoprotein B	13	-0.00910228	0.0574452	0.876973	0.00531296	0.016451	0.746728	0.00873292	0.0139102	0.530131	16.5336	11	0.122449	16.6883	12	0.161704	0.00128947	0.0040195	0.754371
class Deltaproteobacteria	apolipoprotein B	13	-0.0529305	0.0430362	0.244388	-0.0409679	0.0153341	0.00754721	-0.0273253	0.014989	0.0682996	25.2726	11	0.00831472	26.2048	12	0.0100398	0.00195835	0.0030743	0.537153
class Erysipelotrichia	apolipoprotein B	13	-0.0302692	0.0495646	0.553806	0.00315093	0.0154063	0.837946	-0.00649922	0.0116454	0.576779	6.05241	11	0.869845	6.29584	12	0.900441	0.00151415	0.0030689	0.631442
class Gammaproteobacteria	apolipoprotein B	6	0.117902	0.0484417	0.0716784	0.0292359	0.0195231	0.134264	0.0265	0.0163649	0.105377	1.68659	4	0.793152	5.647	5	0.342096	-0.00708668	0.003561	0.11744
class Lentisphaeria	apolipoprotein B	8	0.00473438	0.0306897	0.882458	0.00132402	0.0100292	0.894972	0.00421102	0.00822567	0.608696	8.75356	6	0.187919	8.75403	7	0.270802	-8.01082e-05	0.00449639	0.986363
class Melainabacteria	apolipoprotein B	10	0.0272404	0.0251749	0.310765	0.00781447	0.0103762	0.451382	0.00909237	0.00872143	0.297165	11.9206	8	0.15478	12.8063	9	0.171569	-0.00219267	0.0028441	0.462894
class Methanobacteria	apolipoprotein B	10	-0.0283522	0.0244204	0.279109	-0.00016638	0.00772969	0.982827	-0.00172798	0.00584111	0.76736	3.46556	8	0.901846	4.72633	9	0.857483	0.00443633	0.003951	0.294072
class Mollicutes	apolipoprotein B	12	-0.101842	0.12904	0.448289	-0.001248	0.014424	0.931051	0.0466035	0.0406748	0.251896	179.548	10	2.90737e-33	205.814	11	4.61855e-38	0.0137685	0.0113838	0.254295
class Negativicutes	apolipoprotein B	12	0.01368	0.0422009	0.752493	-0.000963887	0.0172128	0.955343	-0.0106742	0.0130246	0.412478	13.0792	10	0.219279	13.5637	11	0.258081	-0.00164869	0.00270869	0.556317
class Verrucomicrobiae	apolipoprotein B	11	-0.00915411	0.039602	0.822366	0.0127988	0.0137211	0.350932	0.0111713	0.0108699	0.304081	12	9	0.213312	12.3822	10	0.260292	0.00166674	0.00311296	0.605336
family Acidaminococcaceae	apolipoprotein B	7	0.0428559	0.0433176	0.367925	0.00697908	0.0165308	0.672889	0.00746022	0.0138448	0.589992	6.33813	5	0.274694	7.28553	6	0.295247	-0.00348857	0.00403528	0.426825
family Actinomycetaceae	apolipoprotein B	5	-0.02307	0.031854	0.521286	-0.00747175	0.0144971	0.606275	-0.0152616	0.0114801	0.183719	3.52677	3	0.317307	3.61014	4	0.46133	0.000868136	0.00325991	0.807258
family Alcaligenaceae	apolipoprotein B	12	-0.0530634	0.0679546	0.45297	-0.00548393	0.0158746	0.729754	0.00669496	0.014653	0.647743	16.081	10	0.0973359	17.3864	11	0.096955	0.00389336	0.00432137	0.388795
family Bacteroidaceae	apolipoprotein B	9	0.0845304	0.0782831	0.316023	0.0109735	0.0192644	0.568932	-0.00258394	0.0151582	0.864645	8.11924	7	0.322197	9.60955	8	0.293506	-0.00567822	0.00500937	0.29432
family Bacteroidales	apolipoprotein B	8	0.024046	0.0543139	0.673481	0.0183045	0.0131721	0.164639	0.00635377	0.0113353	0.575118	9.38028	6	0.153294	9.55487	7	0.215232	-0.00176173	0.00527178	0.749614
family Bifidobacteriaceae	apolipoprotein B	12	0.146406	0.0433511	0.00703558	-0.0165994	0.0158344	0.294496	0.011659	0.0175952	0.507571	15.5233	10	0.114115	31.9679	11	0.000771818	-0.0099404	0.00305411	0.00865052
family Bifidobacteriaceae	apolipoprotein B	12	0.146406	0.0433511	0.00703558	-0.0165994	0.0158344	0.294496	0.011659	0.0175952	0.507571	15.5233	10	0.114115	31.9679	11	0.000771818	-0.0099404	0.00305411	0.00865052
family Clostridiaceae1	apolipoprotein B	10	-0.0366512	0.0326962	0.294822	0.0114372	0.0160363	0.475719	0.00760301	0.0115124	0.508984	6.96124	8	0.54082	9.05081	9	0.432598	0.00351628	0.00243252	0.186317
family Clostridiales vadin BB60 group	apolipoprotein B	15	-0.0380689	0.0226817	0.117132	-0.00425976	0.0111375	0.702113	-0.00206057	0.00805345	0.798058	9.54321	13	0.730793	12.4271	14	0.572045	0.00343016	0.00201988	0.113262
family Coriobacteriaceae	apolipoprotein B	13	-0.00910228	0.0574452	0.876973	0.00531296	0.0165321	0.747928	0.00873292	0.0139102	0.530131	16.5336	11	0.122449	16.6883	12	0.161704	0.00128947	0.0040195	0.754371
amily Defluviitaleaceae	apolipoprotein B	10	0.0744473	0.0415477	0.110926	0.00140073	0.0133748	0.916591	-0.000219653	0.0147031	0.988081	17.4667	8	0.0256005	25.2787	9	0.00267791	-0.0086234	0.00455887	0.0951962
family Desulfovibrionaceae	apolipoprotein B	10	-0.0294155	0.032768	0.395562	-0.0433825	0.0162145	0.00746097	-0.0417668	0.0123446	0.000715914	10.7603	8	0.215657	10.9868	9	0.276616	-0.00102351	0.00249404	0.692297
family Enterobacteriaceae	apolipoprotein B	6	0.0801251	0.10937	0.504417	-0.0230131	0.0207558	0.267537	-0.0230656	0.0183527	0.208828	5.6532	4	0.226588	6.94839	5	0.224507	-0.00749542	0.00782972	0.392625
family Erysipelotrichaceae	apolipoprotein B	13	-0.0302692	0.0495646	0.553806	0.00315093	0.0155744	0.839671	-0.00649922	0.0116454	0.576779	6.05241	11	0.869845	6.29584	12	0.900441	0.00151415	0.0030689	0.631442
family Family XI	apolipoprotein B	8	-0.0590443	0.0397862	0.18833	-0.00646049	0.00756837	0.393317	-0.0069926	0.00621724	0.260712	0.775444	6	0.992716	2.52989	7	0.924829	0.00693318	0.00523434	0.233533
family Family XIII	apolipoprotein B	10	-0.00619978	0.0491518	0.902737	-0.0170362	0.0167153	0.30811	-0.0183101	0.0132804	0.167979	10.245	8	0.248251	10.3296	9	0.324467	-0.000831363	0.00323389	0.803607
family Lachnospiraceae	apolipoprotein B	17	-0.0337544	0.0507244	0.515868	-0.0238952	0.0148953	0.108667	-0.00161685	0.0203032	0.936527	69.7188	15	5.01296e-09	71.9548	16	4.52514e-09	0.0023445	0.00338024	0.498539
family Lactobacillaceae	apolipoprotein B	9	-0.0183626	0.0319482	0.583446	0.0117556	0.0105165	0.263643	0.0157117	0.0124635	0.207448	15.8901	7	0.0261393	18.9142	8	0.0153253	0.00429614	0.00372218	0.286297
amily Methanobacteriaceae	apolipoprotein B	10	-0.0283522	0.0244204	0.279109	-0.00016638	0.00769392	0.982747	-0.00172798	0.00584111	0.76736	3.46556	8	0.901846	4.72633	9	0.857483	0.00443633	0.003951	0.294072
family Oxalobacteraceae	apolipoprotein B	14	0.00397999	0.0253599	0.877901	0.0055298	0.00794953	0.486671	0.00510077	0.00612987	0.405343	13.9471	12	0.304097	13.9496	13	0.377406	0.000153638	0.00336457	0.96433
family Pasteurellaceae	apolipoprotein B	14	-0.00296052	0.0241283	0.904376	0.0228158	0.0105507	0.0305804	0.00751444	0.0102437	0.46321	26.3151	12	0.00968383	26.8264	13	0.0131401	0.00134341	0.00278234	0.637902
family Peptococcaceae	apolipoprotein B	9	-0.0527835	0.0226948	0.0529407	-0.0203415	0.0141533	0.150653	-0.00311026	0.0117762	0.791692	6.81064	7	0.448859	12.59	8	0.126755	0.00529999	0.00220462	0.0471853
family Peptostreptococcaceae	apolipoprotein B	13	0.00650128	0.0231469	0.784022	-6.64892e-05	0.0124732	0.995747	-0.0124753	0.0105828	0.238467	14.518	11	0.205643	15.6432	12	0.208128	-0.00174282	0.00188751	0.375639
family Porphyromonadaceae	apolipoprotein B	9	-0.0573384	0.0634091	0.39591	0.00932891	0.0191535	0.626216	0.00932002	0.0155037	0.547742	8.13386	7	0.320939	9.49778	8	0.302057	0.00411682	0.00379985	0.314524
family Prevotellaceae	apolipoprotein B	16	-0.0816104	0.0366912	0.0430932	-0.00788786	0.0135804	0.561356	-0.00393875	0.0115586	0.733282	17.575	14	0.226826	23.6826	15	0.0706836	0.00560203	0.00253978	0.0446196
family Rhodospirillaceae	apolipoprotein B	15	0.0421673	0.0482759	0.398258	6.83912e-05	0.011635	0.99531	0.00525383	0.00993133	0.596795	23.1877	13	0.0394787	24.278	14	0.0424016	-0.00363778	0.00465285	0.448315
family Rikenellaceae	apolipoprotein B	19	0.0373626	0.0354701	0.306921	0.00938055	0.0137933	0.496452	0.0035629	0.0116046	0.758825	26.7021	17	0.0625838	28.2991	18	0.0576464	-0.00251938	0.00249853	0.327427
family Ruminococcaceae	apolipoprotein B	10	0.0413207	0.0243953	0.128755	0.00824267	0.0166858	0.621312	-0.0115175	0.012738	0.365897	5.34211	8	0.720463	11.3302	9	0.253755	-0.0053119	0.00217073	0.0401209
family Streptococcaceae	apolipoprotein B	13	-0.00466958	0.0948697	0.961626	-0.00482364	0.0177261	0.78553	0.00728108	0.022956	0.751111	50.9517	11	4.21819e-07	51.0302	12	9.20139e-07	0.000929264	0.0071378	0.898767
unknown family	apolipoprotein B	9	0.0353503	0.0213231	0.141316	0.00585226	0.0108206	0.588614	0.00533875	0.00779538	0.493431	6.02179	7	0.537207	8.29584	8	0.405118	-0.00378636	0.00251086	0.17529
unknown family	apolipoprotein B	12	-0.00948848	0.0963274	0.92348	0.00537334	0.0131605	0.683059	0.0312707	0.0297837	0.293752	114.328	10	7.1315e-20	116.61	11	8.69886e-20	0.003413	0.00763892	0.664546
ebi-a-GCST90016955	apolipoprotein B	13	0.0561496	0.0278908	0.0692202	-0.0078148	0.00884333	0.376862	-0.000191979	0.00767913	0.980055	13.3951	11	0.268289	18.6776	12	0.0966114	-0.00664252	0.00318925	0.0614019
family Veillonellaceae	apolipoprotein B	19	-0.0150475	0.0364933	0.685247	-0.0054312	0.011537	0.637809	0.000231558	0.0162738	0.988647	74.1187	17	4.16522e-09	75.0835	18	6.12119e-09	0.00127737	0.00271543	0.644038
family Verrucomicrobiaceae	apolipoprotein B	11	-0.00908345	0.0396041	0.82372	0.0128408	0.0136851	0.348086	0.0111791	0.0108718	0.303824	12.0011	9	0.21325	12.3809	10	0.260371	0.00166125	0.00311243	0.606447
family Victivallaceae	apolipoprotein B	12	0.011555	0.0267573	0.675016	0.00964459	0.00754262	0.20101	0.00770332	0.00562279	0.170681	12.1109	10	0.2777	12.1373	11	0.353411	-0.000572834	0.00388175	0.885614
genus Actinomyces	apolipoprotein B	6	-0.00183419	0.0281472	0.95117	-6.86417e-05	0.0136813	0.995997	-0.00973014	0.0103982	0.349399	4.74682	4	0.314275	4.85825	5	0.433423	-0.000954158	0.00311377	0.774564
genus Adlercreutzia	apolipoprotein B	8	-0.0482594	0.0588038	0.443202	0.039449	0.0160035	0.0137004	0.0192113	0.0133867	0.151256	9.58179	6	0.143405	11.7928	7	0.107582	0.00610455	0.00518806	0.283896
genus Akkermansia	apolipoprotein B	11	-0.0095715	0.0395246	0.81408	0.0128074	0.0142709	0.369482	0.0111298	0.01087	0.305881	11.9931	9	0.213701	12.391	10	0.259742	0.00169836	0.00310797	0.598039
genus Alistipes	apolipoprotein B	14	0.0829002	0.135436	0.551893	-0.00483397	0.0168903	0.774727	-0.00976057	0.0275032	0.722673	71.4149	12	1.73956e-10	74.3255	13	1.27096e-10	-0.00557496	0.00797172	0.49767
genus Allisonella	apolipoprotein B	6	0.0873978	0.0428168	0.110792	-0.00198309	0.0104329	0.849246	-0.00819544	0.0085885	0.339965	2.12759	4	0.712306	7.2543	5	0.202404	-0.0135579	0.00598788	0.0862765
genus Alloprevotella	apolipoprotein B	6	0.0258253	0.0676042	0.721884	0.0127913	0.00877585	0.144962	0.0141723	0.00726522	0.0510918	0.959049	4	0.915941	0.989108	5	0.963439	-0.00162931	0.00939763	0.870777
genus Anaerofilum	apolipoprotein B	10	0.016298	0.0396947	0.692154	0.00817424	0.00924269	0.37648	0.0055093	0.00751752	0.463643	10.4442	8	0.23522	10.5447	9	0.308213	-0.00122549	0.00441791	0.788513
genus Anaerostipes	apolipoprotein B	11	0.0169517	0.0447158	0.713404	0.0128905	0.0178428	0.470019	0.0082125	0.0135169	0.54347	12.71	9	0.176172	12.77	10	0.236815	-0.000614183	0.00297958	0.841276
genus Anaerotruncus	apolipoprotein B	13	0.0187331	0.0452164	0.686619	-0.00213079	0.0164822	0.897137	0.00678479	0.0137237	0.621036	18.3888	11	0.0729869	18.5185	12	0.100831	-0.00083632	0.00300285	0.785788
genus Bacteroides	apolipoprotein B	9	0.0845304	0.0782831	0.316023	0.0109735	0.0190697	0.564993	-0.00258394	0.0151582	0.864645	8.11924	7	0.322197	9.60955	8	0.293506	-0.00567822	0.00500937	0.29432
ebi-a-GCST90016969	apolipoprotein B	14	0.03392	0.03313	0.326105	0.00283944	0.0135421	0.833922	-0.00830277	0.0101509	0.413393	12.5377	12	0.403516	14.3996	13	0.346315	-0.00352821	0.00264298	0.206672
genus Bifidobacterium	apolipoprotein B	12	0.0622437	0.0411833	0.161628	-0.0148003	0.0150343	0.324902	0.00565531	0.017509	0.7467	29.5873	10	0.00100036	36.2555	11	0.000153447	-0.00484168	0.00322511	0.16419
genus Bilophila	apolipoprotein B	13	-0.0159962	0.0652393	0.810822	-0.0105282	0.0147075	0.474093	0.00910113	0.0138019	0.50963	22.0899	11	0.023686	22.4021	12	0.0332525	0.00188594	0.00478295	0.700893
genus Bilophila	apolipoprotein B	13	-0.0159962	0.0652393	0.810822	-0.0105282	0.0147075	0.474093	0.00910113	0.0138019	0.50963	22.0899	11	0.023686	22.4021	12	0.0332525	0.00188594	0.00478295	0.700893
genus Butyricicoccus	apolipoprotein B	7	-0.00515478	0.0252709	0.846411	-0.00648528	0.0167236	0.698171	-0.0058049	0.0128246	0.65081	3.80245	5	0.578194	3.80334	6	0.703269	-6.24156e-05	0.00209055	0.977337
genus Butyricimonas	apolipoprotein B	13	-0.0434901	0.0769967	0.583524	0.0066302	0.0128794	0.606698	0.0285576	0.0229544	0.213463	73.9598	11	2.14511e-11	80.4231	12	3.42716e-12	0.00673475	0.006869	0.347934
genus Butyrivibrio	apolipoprotein B	15	-0.00433895	0.0293317	0.88467	0.0071703	0.00681434	0.292691	0.000331001	0.00634826	0.958417	24.6847	13	0.0253851	24.7354	14	0.037271	0.000673348	0.00412143	0.872734
genus Candidatus Soleaferrea	apolipoprotein B	11	0.00295921	0.0582076	0.960564	-0.00346183	0.0106879	0.746013	-0.0110708	0.0103472	0.284648	18.4652	9	0.0301441	18.5887	10	0.0458084	-0.00138139	0.00563029	0.811688
genus Catenibacterium	apolipoprotein B	5	-0.193745	0.0864405	0.110821	-0.017812	0.0110809	0.107954	-0.00784304	0.0132922	0.55516	4.34058	3	0.226959	11.1161	4	0.0252902	0.0251024	0.0116	0.119127
genus Christensenellaceae R 7group	apolipoprotein B	10	0.0373931	0.0700557	0.608013	0.0433731	0.0190499	0.0227969	0.047134	0.0220979	0.0329275	26.3486	8	0.000915286	26.4203	9	0.00174314	0.000777483	0.00527025	0.88637
genus Clostridium innocuum group	apolipoprotein B	9	0.0703218	0.0348514	0.0834057	0.00165523	0.00916932	0.856746	0.00316744	0.00685641	0.644104	4.07071	7	0.771598	7.93304	8	0.440038	-0.00874958	0.00445207	0.0901156
genus Clostridium sensustricto1	apolipoprotein B	7	-0.0439493	0.0294062	0.195263	-0.0231356	0.0160555	0.149589	-0.0207785	0.0133242	0.118887	6.70281	5	0.243697	7.76013	6	0.256209	0.00286014	0.00322053	0.415164
genus Collinsella	apolipoprotein B	8	-0.0172221	0.0486397	0.735394	0.00746027	0.0168924	0.658753	-0.00107525	0.0133637	0.935871	5.68838	6	0.458987	5.80758	7	0.562388	0.00118259	0.00342527	0.741685
genus Coprobacter	apolipoprotein B	11	-0.0178673	0.0296708	0.561914	-0.0120869	0.0104968	0.249534	-0.00788331	0.00847622	0.352345	12.7295	9	0.175233	12.9054	10	0.229011	0.00115796	0.00328376	0.732482
genus Coprococcus1	apolipoprotein B	11	0.0488639	0.0337925	0.182086	0.0114258	0.0157704	0.468752	0.016449	0.0145264	0.257486	16.64	9	0.0546613	18.721	10	0.0439532	-0.00265464	0.00250222	0.316369
genus Coprococcus2	apolipoprotein B	8	0.0549297	0.0963239	0.589202	0.0265719	0.0151103	0.0786567	0.0182942	0.0120865	0.130125	6.17723	6	0.403632	6.32861	7	0.501945	-0.00264775	0.00690494	0.7146
genus Coprococcus3	apolipoprotein B	9	-0.028138	0.0482219	0.577858	-0.0112986	0.0163255	0.488886	-0.00863518	0.0127385	0.497846	4.99543	7	0.660521	5.17127	8	0.739123	0.00126185	0.00300917	0.68754
genus Defluviitaleaceae UCG011	apolipoprotein B	8	0.0299432	0.0497587	0.569353	0.00168608	0.0138773	0.903296	0.00115622	0.0141091	0.934688	14.5581	6	0.0239865	15.449	7	0.0306562	-0.0033357	0.00550509	0.566761
genus Desulfovibrio	apolipoprotein B	10	-0.0283263	0.038581	0.483785	-0.00401243	0.0127046	0.752136	-0.00090296	0.0120339	0.940187	14.4113	8	0.0716551	15.4251	9	0.0799013	0.00292173	0.00389465	0.474623
genus Dialister	apolipoprotein B	11	0.00693254	0.0416026	0.871339	-0.0116778	0.0140053	0.40439	-0.0113634	0.0103953	0.274341	6.41647	9	0.69762	6.62276	10	0.760514	-0.00139192	0.00306466	0.66045
genus Dorea	apolipoprotein B	9	0.0103835	0.0351549	0.776284	-0.00949877	0.0177476	0.592501	0.00201835	0.0129684	0.87632	6.90543	7	0.438793	6.97097	8	0.539768	-0.000639358	0.00249742	0.805305
genus Eggerthella	apolipoprotein B	10	-0.0202338	0.0404974	0.630784	0.0024932	0.0104117	0.810748	-0.00247726	0.00847674	0.770101	12.0425	8	0.149318	12.3465	9	0.194472	0.00201308	0.00447952	0.665071
genus Eisenbergiella	apolipoprotein B	11	0.0515395	0.0608418	0.418892	0.00385455	0.0099813	0.699366	0.0041679	0.00762416	0.584605	10.2167	9	0.333231	10.9163	10	0.364078	-0.00493216	0.0062827	0.4526
genus Enterorhabdus	apolipoprotein B	6	-0.0538681	0.0424839	0.273591	0.00935814	0.0161206	0.561571	-0.00729337	0.0165565	0.659565	9.63173	4	0.0471098	12.9994	5	0.0233842	0.00664377	0.00561785	0.302454
genus Erysipelatoclostridium	apolipoprotein B	15	-0.0215219	0.0323041	0.516913	0.00299827	0.0115321	0.79487	0.00482317	0.00820737	0.556758	14.5281	13	0.337729	15.3238	14	0.356382	0.00219014	0.00259552	0.414031
genus Erysipelatoclostridium	apolipoprotein B	15	-0.0215219	0.0323041	0.516913	0.00299827	0.0115321	0.79487	0.00482317	0.00820737	0.556758	14.5281	13	0.337729	15.3238	14	0.356382	0.00219014	0.00259552	0.414031
genus Escherichia Shigella	apolipoprotein B	10	-0.0457119	0.0334543	0.208981	-0.0157443	0.0154493	0.30816	-0.00641724	0.0123829	0.604295	10.4521	8	0.234716	12.5208	9	0.185516	0.00331343	0.00263323	0.243759
genus Eubacterium brachy group	apolipoprotein B	9	0.00591226	0.0446771	0.898444	-0.0133572	0.0104839	0.202643	-0.00204633	0.011334	0.856722	22.9797	7	0.00171856	23.0921	8	0.00324804	-0.00107404	0.00580448	0.858448
genus Eubacterium coprostanoligenes	apolipoprotein B	13	0.0158028	0.0462789	0.739185	0.00651588	0.015251	0.669202	0.00887009	0.011507	0.440799	8.4941	11	0.668478	8.51802	12	0.743453	-0.000443962	0.00287057	0.879891
genus Eubacterium eligens group	apolipoprotein B	7	-0.0181242	0.0568021	0.762568	0.0141716	0.0170968	0.40716	0.0123019	0.0141508	0.384658	1.47513	5	0.915922	1.78104	6	0.938695	0.00250087	0.00452164	0.60402
genus Eubacterium fissicatena group	apolipoprotein B	9	0.00917252	0.0505154	0.86106	0.0147211	0.00965759	0.127434	0.00670551	0.00889023	0.450695	14.6792	7	0.0403389	14.6844	8	0.0655813	-0.000327261	0.00658151	0.961731
genus Eubacterium hallii group	apolipoprotein B	16	0.0377043	0.0735419	0.616161	-0.00419463	0.0139392	0.763473	-0.0227609	0.0346563	0.511335	206.845	14	2.18844e-36	219.716	15	2.03604e-38	-0.00541764	0.00580458	0.366464
genus Eubacterium nodatum group	apolipoprotein B	11	0.0469662	0.0424429	0.297178	0.0179917	0.00887835	0.042717	0.0113235	0.00952828	0.234671	28.2596	9	0.00086308	30.5948	10	0.000684265	-0.00537337	0.00623088	0.410869
genus Eubacterium oxidoreducens group	apolipoprotein B	4	0.0417188	0.0333248	0.337174	-0.00683042	0.0135178	0.613354	-0.00675288	0.0117432	0.56526	0.999025	2	0.606827	3.37698	3	0.337071	-0.0059977	0.0038894	0.263002
genus Eubacterium rectale group	apolipoprotein B	8	0.0635028	0.0508561	0.258295	0.0182287	0.0186089	0.327298	0.0156364	0.0142804	0.273538	5.96719	6	0.426875	6.92891	7	0.43632	-0.00314823	0.00321028	0.364628
genus Eubacterium ruminantium group	apolipoprotein B	17	-0.0366228	0.030347	0.246197	-0.00867796	0.0103044	0.3997	-0.00807959	0.00841298	0.336868	24.048	15	0.0642834	25.5846	16	0.0601599	0.00282714	0.00288768	0.34309
genus Eubacterium ventriosum group	apolipoprotein B	12	0.0140111	0.0662405	0.836731	-0.0111387	0.0165725	0.501507	0.0120575	0.0152211	0.428268	20.1771	10	0.0276218	20.1789	11	0.0429465	-0.000146112	0.00480813	0.976355
genus Eubacterium xylanophilum group	apolipoprotein B	9	-0.0403334	0.0462679	0.412251	-0.0058121	0.0161884	0.719574	-0.0223165	0.014039	0.111922	10.9038	7	0.14287	11.1671	8	0.192412	0.00150839	0.00366919	0.693297
genus Faecalibacterium	apolipoprotein B	10	0.00257822	0.0210569	0.90557	-0.0198117	0.0137247	0.148876	-0.00631397	0.0106507	0.553302	6.03174	8	0.643676	6.27139	9	0.712479	-0.00100796	0.00205903	0.637604
genus Family XIII AD3011 group	apolipoprotein B	13	-0.0184458	0.0668135	0.787605	0.0149951	0.013492	0.266394	0.0236537	0.0135919	0.0818104	20.7791	11	0.0357333	21.5632	12	0.042717	0.003508	0.00544488	0.532602
genus Family XIII UCG001	apolipoprotein B	8	0.0362889	0.0324196	0.305789	-0.00937346	0.0162055	0.562986	-0.00940355	0.0123136	0.445062	5.29268	6	0.506859	7.58423	7	0.370678	-0.00426487	0.00281735	0.180849
genus Flavonifractor	apolipoprotein B	5	-0.0546676	0.147226	0.735075	-0.0385759	0.0214047	0.0715118	-0.0205124	0.0315087	0.515042	20.0583	3	0.000165088	20.441	4	0.000408599	0.00287767	0.0120268	0.82631
genus Fusicatenibacter	apolipoprotein B	18	-0.03648	0.0476093	0.454692	-0.00595357	0.013532	0.659965	-0.00499273	0.0117385	0.670596	24.1287	16	0.0867318	24.8325	17	0.0985229	0.00217963	0.00319055	0.504283
genus Gordonibacter	apolipoprotein B	12	-0.0175646	0.0370904	0.645981	-0.00921704	0.00846601	0.276281	-0.0105467	0.00830364	0.20404	23.2371	10	0.00990449	23.3251	11	0.0158988	0.00108557	0.00557753	0.849578
genus Haemophilus	apolipoprotein B	9	-0.0157096	0.0310347	0.628268	0.0068716	0.013618	0.613841	-0.00269214	0.0126296	0.831202	17.7224	7	0.0132872	18.268	8	0.0193043	0.00168951	0.00363938	0.656575
genus Holdemanella	apolipoprotein B	11	-0.0148596	0.0259511	0.580935	-0.0192899	0.0103737	0.0629578	-0.0146209	0.00855861	0.0875763	12.5227	9	0.185419	12.5228	10	0.251587	2.7548e-05	0.00280749	0.992385
genus Holdemania	apolipoprotein B	15	-0.0440321	0.028158	0.141884	-0.00564887	0.0106583	0.596113	0.011044	0.010935	0.31251	23.8729	13	0.0323196	31.8716	14	0.00417782	0.00588504	0.00281981	0.0571408
genus Howardella	apolipoprotein B	9	0.00719988	0.028098	0.805132	0.0008783	0.00819724	0.914673	0.003221	0.00655901	0.623369	3.02412	7	0.882762	3.04533	8	0.931481	-0.000608643	0.00417937	0.888318
genus Hungatella	apolipoprotein B	5	0.00878228	0.0581727	0.88958	0.00678856	0.0109436	0.535046	0.00187168	0.00915428	0.837995	1.17271	3	0.759558	1.18718	4	0.880205	-0.000907528	0.00754429	0.911855
genus Intestinibacter	apolipoprotein B	14	-0.00289543	0.0394029	0.942633	-0.00543589	0.0134434	0.685952	0.00284478	0.011572	0.805811	21.052	12	0.049624	21.0931	13	0.071108	0.000474622	0.00310235	0.88095
genus Intestinimonas	apolipoprotein B	17	0.00673389	0.0226588	0.7704	-0.0114651	0.011717	0.327824	-0.00162348	0.00880215	0.853668	21.0945	15	0.133839	21.322	16	0.166463	-0.000842494	0.00209444	0.693172
genus Lachnoclostridium	apolipoprotein B	13	0.0147603	0.16123	0.928703	-0.0138176	0.0190202	0.467552	-0.0684976	0.0435652	0.11588	155.318	11	1.21806e-27	159.4	12	6.95924e-28	-0.00562225	0.0104565	0.601507
genus Lachnospiraceae FCS020 group	apolipoprotein B	12	-0.0102562	0.0234632	0.671315	-0.0037462	0.0135336	0.781928	-0.00733597	0.00959891	0.444719	7.29872	10	0.696975	7.31732	11	0.772835	0.000244594	0.00179328	0.894216
genus Lachnospiraceae NC2004 group	apolipoprotein B	9	-0.0672412	0.0344084	0.0915978	-0.00252979	0.0115979	0.827331	4.98375e-05	0.00955459	0.995838	6.39662	7	0.494274	10.4609	8	0.234155	0.00782289	0.0038804	0.0836222
genus Lachnospiraceae ND3007 group	apolipoprotein B	3	-0.371642	0.82002	0.729105	-0.0155379	0.0340793	0.648438	0.00309044	0.0378859	0.934987	4.47069	1	0.034481	5.40762	2	0.06695	0.0220446	0.0481545	0.726692
genus Lachnospiraceae NK4A136 group	apolipoprotein B	15	0.00230555	0.0201036	0.910449	-0.000644502	0.0135866	0.962165	-0.00316733	0.00942125	0.736728	14.8029	13	0.319818	14.9132	14	0.384115	-0.000451921	0.00145217	0.76058
genus Lachnospiraceae UCG001	apolipoprotein B	13	0.0341348	0.0521326	0.526071	0.0085561	0.0126551	0.498979	0.012206	0.0112847	0.279411	20.3945	11	0.0402156	20.7399	12	0.0543221	-0.00201287	0.00466349	0.674354
genus Lachnospiraceae UCG004	apolipoprotein B	12	-0.0467306	0.0495752	0.36809	-0.027222	0.0148696	0.0671421	-0.0136908	0.012867	0.287318	15.0711	10	0.12949	15.7915	11	0.14905	0.00226548	0.00327687	0.505076
genus Lachnospiraceae UCG008	apolipoprotein B	11	-0.0500099	0.0390285	0.232091	0.0102459	0.0103364	0.321565	0.00743465	0.00768768	0.333501	7.62862	9	0.571961	9.88245	10	0.450866	0.00599848	0.00399558	0.167526
genus Lachnospiraceae UCG010	apolipoprotein B	9	-0.0251132	0.0287108	0.410743	0.00914269	0.0163794	0.576719	0.0274117	0.0121682	0.0242761	6.06725	7	0.531919	9.97729	8	0.266624	0.0048809	0.00246837	0.0885228
genus Lachnospiraceae UCG010	apolipoprotein B	9	-0.0251132	0.0287108	0.410743	0.00914269	0.0163794	0.576719	0.0274117	0.0121682	0.0242761	6.06725	7	0.531919	9.97729	8	0.266624	0.0048809	0.00246837	0.0885228
genus Lactobacillus	apolipoprotein B	10	-0.0291602	0.0382108	0.467285	0.00982869	0.0110907	0.375503	0.0129281	0.0134493	0.336431	23.2204	8	0.00309251	27.2172	9	0.00128761	0.00486182	0.00414319	0.274366
genus Lactococcus	apolipoprotein B	8	-0.0262422	0.0414017	0.549568	-0.00385325	0.00966278	0.690061	0.00799272	0.00891264	0.369834	9.84276	6	0.131432	11.0213	7	0.137691	0.00485438	0.00572711	0.429163
genus Marvinbryantia	apolipoprotein B	10	-0.0479895	0.0435765	0.302806	0.017438	0.0150457	0.246455	0.0164038	0.0119632	0.170315	8.65173	8	0.372521	11.1791	9	0.263632	0.00575068	0.00376176	0.164858
genus Methanobrevibacter	apolipoprotein B	6	-0.0083038	0.0280442	0.781892	-0.0163407	0.010156	0.107622	-0.0164725	0.00767706	0.0318991	3.33723	4	0.503056	3.42894	5	0.634166	-0.0012614	0.00416513	0.777103
genus Odoribacter	apolipoprotein B	7	-0.00837446	0.102832	0.938253	0.0163395	0.0201152	0.416622	0.0428881	0.0298352	0.150576	24.9373	5	0.000143272	26.308	6	0.000195068	0.00392914	0.00749497	0.622514
genus Olsenella	apolipoprotein B	10	0.0136861	0.0419891	0.752829	-0.00543396	0.0101045	0.59073	-0.00137089	0.0110826	0.901555	28.4985	8	0.000388181	28.9948	9	0.000649353	-0.00202965	0.00543766	0.718653
genus Oscillibacter	apolipoprotein B	13	0.0355583	0.0533585	0.518885	-0.0242964	0.0129495	0.0606221	-0.0195181	0.0146922	0.184024	38.0092	11	7.79564e-05	41.9886	12	3.34523e-05	-0.00538477	0.00501772	0.306181
genus Oscillospira	apolipoprotein B	8	-0.0462944	0.0450226	0.343489	-0.0396111	0.0150179	0.00834976	-0.0266697	0.0109055	0.0144638	6.12523	6	0.409309	6.33155	7	0.501613	0.00198592	0.00441752	0.668814
genus Oxalobacter	apolipoprotein B	11	-0.0142462	0.0287333	0.63191	0.00158109	0.00844253	0.851444	0.00202337	0.00626317	0.746651	5.48051	9	0.790573	5.81712	10	0.830387	0.00249575	0.00430168	0.576028
genus Parabacteroides	apolipoprotein B	6	0.0058333	0.0459217	0.905049	-0.00768324	0.0194241	0.692436	-0.0121662	0.015125	0.42118	2.16986	4	0.704552	2.34218	5	0.800052	-0.00187048	0.00450584	0.699351
genus Paraprevotella	apolipoprotein B	13	0.0246573	0.023656	0.319627	-0.00657936	0.00996072	0.508914	-0.00253896	0.0073324	0.729143	11.6177	11	0.393054	13.156	12	0.357804	-0.0030755	0.00254835	0.252798
genus Parasutterella	apolipoprotein B	14	0.0656538	0.0266062	0.029623	0.0260232	0.0120172	0.03035	0.0315944	0.00937706	0.000753513	14.1907	12	0.288698	16.3842	13	0.229004	-0.00289116	0.00212281	0.198233
genus Peptococcus	apolipoprotein B	12	-0.0474092	0.0266368	0.105455	-0.0183505	0.00875662	0.0361169	-0.0194875	0.0067112	0.00368744	4.75874	10	0.906701	5.93202	11	0.877861	0.00368978	0.00340643	0.304154
genus Phascolarctobacterium	apolipoprotein B	8	0.00741024	0.0799746	0.929192	0.00440037	0.0165772	0.790664	-0.0163635	0.0157311	0.298247	13.0759	6	0.0418458	13.2775	7	0.0656295	-0.00205746	0.00676571	0.771321
genus Prevotella7	apolipoprotein B	10	-0.000313735	0.0525058	0.995379	-0.00575341	0.00877505	0.512046	-0.00278575	0.00844476	0.741491	18.0104	8	0.0211489	18.0155	9	0.0349941	-0.000345626	0.00723356	0.963062
genus Prevotella9	apolipoprotein B	15	0.0124308	0.022253	0.58592	-0.00466544	0.00978077	0.633362	-0.00197086	0.00759959	0.795374	9.45458	13	0.73781	9.92872	14	0.767376	-0.00150801	0.00219004	0.503193
genus Rikenellaceae RC9 gut group	apolipoprotein B	10	-0.0626051	0.0500473	0.246308	-0.00212313	0.00839432	0.800326	-0.0103305	0.00842423	0.220091	16.5728	8	0.034878	18.8979	9	0.0260753	0.00735072	0.00693847	0.320346
genus Romboutsia	apolipoprotein B	13	0.00949713	0.0235266	0.694187	0.00560838	0.0119351	0.638423	-0.000641671	0.00931308	0.945069	4.39967	11	0.956736	4.6199	12	0.969486	-0.000969156	0.00206518	0.64803
genus Roseburia	apolipoprotein B	13	0.00500147	0.0779947	0.950021	-0.0266183	0.0165785	0.108363	-0.0358133	0.0267868	0.18123	67.939	11	3.00537e-10	69.8723	12	3.38418e-10	-0.0032202	0.0057558	0.587051
genus Ruminiclostridium5	apolipoprotein B	11	0.0257618	0.0529145	0.637997	0.00319964	0.0173729	0.853877	0.00971804	0.0128481	0.449422	7.10619	9	0.626064	7.20388	10	0.706067	-0.00103215	0.00330231	0.76174
genus Ruminiclostridium6	apolipoprotein B	14	-0.130825	0.0825615	0.139049	0.001672	0.0129729	0.897449	0.0178735	0.0382359	0.640175	184.335	12	5.49322e-33	244.735	13	7.93064e-45	0.0150105	0.0075699	0.0707418
genus Ruminiclostridium9	apolipoprotein B	9	0.0138703	0.0936979	0.886491	-0.00786813	0.0198338	0.691586	0.00397833	0.0207089	0.847658	18.3664	7	0.0104218	18.3974	8	0.0184368	-0.000681249	0.00627046	0.916533
genus Ruminococcaceae NK4A214 group	apolipoprotein B	12	0.021684	0.0453506	0.64283	0.0164181	0.0164248	0.317509	0.013802	0.012712	0.277594	14.2976	10	0.159845	14.3449	11	0.214495	-0.000578232	0.00318042	0.859364
genus Ruminococcaceae UCG002	apolipoprotein B	22	0.0210534	0.0214912	0.33897	0.0162644	0.011127	0.143821	0.00864895	0.00802442	0.28111	15.4734	20	0.748706	15.8606	21	0.777433	-0.00100765	0.00161952	0.540847
genus Ruminococcaceae UCG003	apolipoprotein B	12	-0.0468951	0.150406	0.761604	0.00472286	0.0156891	0.763393	0.0510404	0.0441736	0.247907	185.103	10	2.04038e-34	193.733	11	1.4815e-35	0.00751573	0.0110068	0.510225
genus Ruminococcaceae UCG004	apolipoprotein B	9	-0.0321899	0.0514046	0.551045	-0.00981173	0.0136503	0.47227	-0.0101096	0.0103605	0.329171	6.64272	7	0.467003	6.83503	8	0.554532	0.00190401	0.00434173	0.674212
genus Ruminococcaceae UCG005	apolipoprotein B	14	0.0253338	0.0275933	0.376643	-0.0169844	0.0130061	0.191593	-0.014863	0.00972874	0.126576	6.84466	12	0.867706	9.26807	13	0.75241	-0.00352215	0.00226253	0.145503
genus Ruminococcaceae UCG009	apolipoprotein B	12	0.00324898	0.0364899	0.93081	-0.00173805	0.0106465	0.870321	-0.000176924	0.00804361	0.982451	10.7653	10	0.376094	10.7753	11	0.462275	-0.000333516	0.00345818	0.925074
genus Ruminococcaceae UCG010	apolipoprotein B	5	-0.0540996	0.0738526	0.516886	-0.0472145	0.0212728	0.0264542	-0.042138	0.0209904	0.0446976	7.71535	3	0.0522759	7.79087	4	0.0995463	0.000878522	0.00512669	0.874845
genus Ruminococcaceae UCG011	apolipoprotein B	8	-0.0232829	0.0342613	0.522116	-0.0181227	0.00895482	0.0429913	-0.0147602	0.00662364	0.025853	5.85429	6	0.439709	5.91857	7	0.549289	0.00114222	0.00450507	0.808314
genus Ruminococcaceae UCG013	apolipoprotein B	12	-0.012153	0.0416038	0.776171	-0.00557766	0.0166317	0.737351	0.00107189	0.0149681	0.942911	20.6866	10	0.0233878	20.9299	11	0.0341046	0.00106551	0.00310715	0.738758
genus Ruminococcaceae UCG014	apolipoprotein B	11	-0.0201232	0.0322702	0.548377	-0.00509928	0.0146086	0.727044	0.00586947	0.0116268	0.613685	11.0264	9	0.273904	11.9434	10	0.288865	0.00221407	0.00255924	0.409436
genus Ruminococcus1	apolipoprotein B	10	-0.000186784	0.0435882	0.996686	0.00215961	0.0173356	0.900859	-0.000219364	0.0153908	0.988628	15.3156	8	0.0532907	15.3157	9	0.0826226	-2.68001e-06	0.00332461	0.999377
genus Ruminococcus2	apolipoprotein B	14	-0.00742358	0.0263128	0.782652	0.00984813	0.0134245	0.463196	0.0264603	0.0102594	0.00990511	12.1613	12	0.432818	14.1196	13	0.365477	0.00280767	0.00201977	0.189748
genus Ruminococcus gauvreauii group	apolipoprotein B	12	0.0126418	0.0620943	0.842756	0.00550956	0.015705	0.725728	0.00503192	0.0138116	0.715614	19.4402	10	0.0350153	19.471	11	0.0531449	-0.000553243	0.00438991	0.902209
genus Ruminococcus gnavus group	apolipoprotein B	12	0.0461683	0.0353523	0.220811	-0.0119545	0.0108123	0.268884	-0.000739587	0.00821211	0.928239	12.0809	10	0.279682	14.3199	11	0.215794	-0.00513334	0.00377065	0.203274
genus Ruminococcus torques group	apolipoprotein B	9	0.00526903	0.174168	0.97671	-0.00269822	0.0198378	0.89181	-0.075017	0.062681	0.231382	186.01	7	1.04668e-36	192.598	8	2.31254e-37	-0.00573329	0.0115142	0.633792
genus Sellimonas	apolipoprotein B	9	-0.0163291	0.0484397	0.745922	-0.000526735	0.008267	0.949197	-0.0054095	0.00812502	0.50555	15.1803	7	0.0337563	15.2941	8	0.0536721	0.0015977	0.00697344	0.825332
genus Senegalimassilia	apolipoprotein B	4	0.0112866	0.0579573	0.863585	0.0118164	0.0158981	0.457325	0.00292016	0.0149109	0.844735	4.07915	2	0.130084	4.12628	3	0.248147	-0.000819538	0.00539142	0.89313
genus Slackia	apolipoprotein B	6	0.049652	0.0783685	0.560779	-0.0191787	0.0137406	0.162786	-0.0140327	0.0126002	0.265415	6.58414	4	0.159566	7.70201	5	0.173441	-0.00649175	0.00787744	0.456188
genus Streptococcus	apolipoprotein B	14	-0.0465206	0.068384	0.509236	0.00363503	0.0162312	0.822794	0.0117183	0.0186922	0.53072	38.7891	12	0.000113991	41.3264	13	8.43364e-05	0.00454229	0.00512694	0.393045
genus Subdoligranulum	apolipoprotein B	11	-0.0355392	0.0364421	0.354931	-0.0184971	0.0160916	0.250354	-0.0151661	0.0134299	0.258781	12.0837	9	0.20863	12.5745	10	0.248442	0.00153459	0.00253816	0.560371
genus Sutterella	apolipoprotein B	12	-0.112822	0.066497	0.120618	0.00597452	0.0166837	0.720265	0.0268958	0.0163571	0.100115	18.58	10	0.0459335	27.1735	11	0.00432584	0.00946289	0.00440009	0.0570054
genus Terrisporobacter	apolipoprotein B	5	0.0268459	0.0299277	0.435809	0.0387933	0.0145193	0.00754357	0.0357912	0.010924	0.00105143	2.27932	3	0.516495	2.38239	4	0.665812	0.00101422	0.00315909	0.769238
genus Turicibacter	apolipoprotein B	9	0.083711	0.0633794	0.228111	0.0147796	0.0138644	0.286418	0.00252707	0.0138368	0.855085	12.8415	7	0.0760662	15.9891	8	0.0425358	-0.00909849	0.00694599	0.23158
genus Tyzzerella3	apolipoprotein B	13	0.00718285	0.0505022	0.889471	0.00279748	0.00859655	0.744864	0.00574489	0.00858618	0.503441	23.8616	11	0.0133295	23.8634	12	0.0212286	-0.000207616	0.0071757	0.977436
Gut microbiota abundance (unknown genus id.1000000073)	apolipoprotein B	15	-0.0380689	0.0226817	0.117132	-0.00425976	0.0111382	0.702131	-0.00206057	0.00805345	0.798058	9.54321	13	0.730793	12.4271	14	0.572045	0.00343016	0.00201988	0.113262
Gut microbiota abundance (unknown genus id.1000001215)	apolipoprotein B	9	0.0353503	0.0213231	0.141316	0.00585226	0.0104008	0.573655	0.00533875	0.00779538	0.493431	6.02179	7	0.537207	8.29584	8	0.405118	-0.00378636	0.00251086	0.17529
Gut microbiota abundance (unknown genus id.1000005472)	apolipoprotein B	12	-0.00948848	0.0963274	0.92348	0.00537334	0.013033	0.680129	0.0312707	0.0297837	0.293752	114.328	10	7.1315e-20	116.61	11	8.69886e-20	0.003413	0.00763892	0.664546
Gut microbiota abundance (unknown genus id.1000005479)	apolipoprotein B	8	0.0177283	0.0603906	0.778983	0.0177775	0.0132187	0.178664	0.00885616	0.0124965	0.478515	11.6095	6	0.07127	11.6534	7	0.112548	-0.000882893	0.00585818	0.885143
Gut microbiota abundance (unknown genus id.1000006162)	apolipoprotein B	13	0.0561496	0.0278908	0.0692202	-0.0078148	0.00851017	0.358468	-0.000191979	0.00767913	0.980055	13.3951	11	0.268289	18.6776	12	0.0966114	-0.00664252	0.00318925	0.0614019
Gut microbiota abundance (unknown genus id.1868)	apolipoprotein B	12	-0.0298555	0.0263543	0.283707	-0.00485177	0.0113143	0.668055	0.00327138	0.00851072	0.700694	5.82864	10	0.829449	7.59261	11	0.749265	0.00321165	0.00241815	0.213645
Gut microbiota abundance (unknown genus id.2001)	apolipoprotein B	10	-5.14242e-05	0.0342587	0.998839	-0.015026	0.013071	0.250323	-0.0132491	0.00969019	0.171542	8.83627	8	0.356296	9.01605	9	0.435794	-0.00132388	0.00328148	0.697193
Gut microbiota abundance (unknown genus id.2041)	apolipoprotein B	12	-0.0137867	0.0248259	0.590869	-0.000620908	0.0110521	0.955198	0.00729519	0.00826038	0.377153	11.3013	10	0.334533	12.2197	11	0.34736	0.0021465	0.00238109	0.388532
Gut microbiota abundance (unknown genus id.2071)	apolipoprotein B	16	-0.0292093	0.052406	0.58608	-0.0068092	0.0130741	0.602495	-0.00917818	0.0102799	0.371952	19.863	14	0.134521	20.0791	15	0.16892	0.00163001	0.00417664	0.702211
Gut microbiota abundance (unknown genus id.2755)	apolipoprotein B	13	0.0851412	0.0379608	0.0464668	0.0192888	0.0121026	0.110986	0.0130506	0.0104612	0.212205	15.0651	11	0.179537	20.3275	12	0.0611388	-0.00710802	0.00362615	0.0757869
Gut microbiota abundance (unknown genus id.826)	apolipoprotein B	14	-0.011317	0.0246539	0.654413	0.0081525	0.0124348	0.512069	0.00434166	0.00908763	0.632825	12.6524	12	0.394807	13.1479	13	0.436456	0.00153305	0.00223625	0.506029
Gut microbiota abundance (unknown genus id.959)	apolipoprotein B	11	0.00789152	0.0404302	0.84958	0.00761689	0.00914709	0.405007	0.00182269	0.00673253	0.7866	6.94152	9	0.643208	6.9647	10	0.728773	-0.000694611	0.00456284	0.882362
genus Veillonella	apolipoprotein B	7	0.171919	0.0844705	0.0974563	-0.00819873	0.0177652	0.644437	0.0212839	0.0220689	0.334831	14.2286	5	0.0142208	23.7454	6	0.000581672	-0.0126597	0.00692266	0.126975
genus Victivallis	apolipoprotein B	10	-0.0501208	0.0452945	0.300648	0.00795833	0.00749744	0.288475	0.0066422	0.00643176	0.301735	9.36912	8	0.31212	11.2438	9	0.259365	0.00756873	0.00598218	0.241402
order Actinomycetales	apolipoprotein B	5	-0.0233884	0.0318203	0.515576	-0.0076347	0.0139062	0.582996	-0.0153266	0.0114954	0.18244	3.51111	3	0.319324	3.59978	4	0.46287	0.000895145	0.00325215	0.800995
order Bacillales	apolipoprotein B	9	-0.00123736	0.0284356	0.966507	0.0044697	0.00812392	0.582189	-0.00270724	0.00609664	0.657003	6.44142	7	0.489252	6.44423	8	0.597601	-0.000220777	0.00417174	0.959273
order Bacteroidales	apolipoprotein B	15	0.0235443	0.0203708	0.268569	0.00342825	0.0135537	0.800316	0.000199127	0.0099877	0.984093	7.39334	13	0.88076	9.12231	14	0.823137	-0.0020909	0.00159015	0.211266
order Bifidobacteriales	apolipoprotein B	12	0.146406	0.0433511	0.00703558	-0.0165994	0.0155472	0.285665	0.011659	0.0175952	0.507571	15.5233	10	0.114115	31.9679	11	0.000771818	-0.0099404	0.00305411	0.00865052
order Burkholderiales	apolipoprotein B	11	-0.0357083	0.0415117	0.412007	0.0143604	0.0163522	0.379837	0.0171736	0.012946	0.184654	9.4077	9	0.400522	11.2722	10	0.336708	0.00369767	0.00276864	0.214486
order Clostridiales	apolipoprotein B	14	0.0138636	0.0473118	0.774508	0.0209516	0.0156662	0.181099	0.0205148	0.0199399	0.303557	50.3986	12	1.1889e-06	50.5014	13	2.44518e-06	0.000549441	0.00351307	0.878319
order Coriobacteriales	apolipoprotein B	13	-0.00910228	0.0574452	0.876973	0.00531296	0.0175059	0.761512	0.00873292	0.0139102	0.530131	16.5336	11	0.122449	16.6883	12	0.161704	0.00128947	0.0040195	0.754371
order Desulfovibrionales	apolipoprotein B	12	-0.044961	0.0353343	0.232004	-0.0413486	0.015598	0.00802809	-0.0323058	0.0127769	0.0114566	16.2718	10	0.0921121	16.515	11	0.123063	0.000980231	0.00253555	0.707154
order Enterobacteriales	apolipoprotein B	6	0.0801251	0.10937	0.504417	-0.0230131	0.0204005	0.259292	-0.0230656	0.0183527	0.208828	5.6532	4	0.226588	6.94839	5	0.224507	-0.00749542	0.00782972	0.392625
order Erysipelotrichales	apolipoprotein B	13	-0.0302692	0.0495646	0.553806	0.00315093	0.0155593	0.839517	-0.00649922	0.0116454	0.576779	6.05241	11	0.869845	6.29584	12	0.900441	0.00151415	0.0030689	0.631442
order Gastranaerophilales	apolipoprotein B	9	0.0353503	0.0213231	0.141316	0.00585226	0.0105354	0.578563	0.00533875	0.00779538	0.493431	6.02179	7	0.537207	8.29584	8	0.405118	-0.00378636	0.00251086	0.17529
order Lactobacillales	apolipoprotein B	15	0.0703765	0.0343787	0.0614177	0.0194182	0.014836	0.190582	0.00489603	0.0146892	0.738902	23.931	13	0.0317709	31.7701	14	0.00431849	-0.00528498	0.00256104	0.0596148
order Methanobacteriales	apolipoprotein B	10	-0.0283522	0.0244204	0.279109	-0.00016638	0.00734967	0.981939	-0.00172798	0.00584111	0.76736	3.46556	8	0.901846	4.72633	9	0.857483	0.00443633	0.003951	0.294072
order Mollicutes RF9	apolipoprotein B	12	-0.00948848	0.0963274	0.92348	0.00537334	0.0129708	0.678682	0.0312707	0.0297837	0.293752	114.328	10	7.1315e-20	116.61	11	8.69886e-20	0.003413	0.00763892	0.664546
order NB1n	apolipoprotein B	13	0.0561496	0.0278908	0.0692202	-0.0078148	0.00905156	0.387937	-0.000191979	0.00767913	0.980055	13.3951	11	0.268289	18.6776	12	0.0966114	-0.00664252	0.00318925	0.0614019
order Pasteurellales	apolipoprotein B	14	-0.00296052	0.0241283	0.904376	0.0228158	0.0110931	0.0397089	0.00751444	0.0102437	0.46321	26.3151	12	0.00968383	26.8264	13	0.0131401	0.00134341	0.00278234	0.637902
order Rhodospirillales	apolipoprotein B	14	0.0256266	0.0420631	0.553724	0.00527376	0.0110814	0.634139	0.00129562	0.00898689	0.885368	16.6411	12	0.163605	17.1285	13	0.193497	-0.00236706	0.00399262	0.564282
order Selenomonadales	apolipoprotein B	12	0.01368	0.0422009	0.752493	-0.000963887	0.0163899	0.953104	-0.0106742	0.0130246	0.412478	13.0792	10	0.219279	13.5637	11	0.258081	-0.00164869	0.00270869	0.556317
order Verrucomicrobiales	apolipoprotein B	11	-0.00915411	0.039602	0.822366	0.0127988	0.0131889	0.331835	0.0111713	0.0108699	0.304081	12	9	0.213312	12.3822	10	0.260292	0.00166674	0.00311296	0.605336
order Victivallales	apolipoprotein B	8	0.00473438	0.0306897	0.882458	0.00132402	0.0098298	0.892854	0.00421102	0.00822567	0.608696	8.75356	6	0.187919	8.75403	7	0.270802	-8.01082e-05	0.00449639	0.986363
phylum Actinobacteria	apolipoprotein B	14	0.119	0.0622324	0.0800174	0.0130431	0.01667	0.433961	0.0270803	0.0166555	0.103969	27.6169	12	0.0062917	32.9866	13	0.00171193	-0.00595932	0.00390138	0.152559
phylum Bacteroidetes	apolipoprotein B	12	0.0237612	0.02422	0.349703	0.0215699	0.0160407	0.178722	0.00899398	0.0113611	0.428564	11.275	10	0.336499	11.82	11	0.377328	-0.00130194	0.00187267	0.502747
phylum Cyanobacteria	apolipoprotein B	8	-0.0989419	0.0309703	0.0187241	-0.0127185	0.0125559	0.311083	-0.0127744	0.0117717	0.277843	3.80844	6	0.70258	12.2462	7	0.092747	0.0106108	0.00365287	0.0271644
phylum Euryarchaeota	apolipoprotein B	12	-0.0025736	0.0247264	0.919162	-0.00105129	0.00744374	0.887687	0.000613773	0.00564579	0.91343	7.39015	10	0.68817	7.40768	11	0.765173	0.000458463	0.00346263	0.897292
phylum Firmicutes	apolipoprotein B	17	0.0249746	0.0318203	0.444753	0.0243521	0.0126873	0.0549326	0.0254836	0.0142087	0.0728905	39.625	15	0.000516508	39.6259	16	0.000882709	4.31646e-05	0.00239429	0.985854
phylum Lentisphaerae	apolipoprotein B	9	-0.00274375	0.0324597	0.935003	0.000698166	0.00995623	0.944095	0.000583475	0.00830116	0.943964	11.2207	7	0.12928	11.2389	8	0.188529	0.00051176	0.00480271	0.91813
phylum Proteobacteria	apolipoprotein B	12	0.0779014	0.0609274	0.229916	0.0180916	0.0175267	0.301965	0.0155019	0.0199662	0.437508	27.4512	10	0.00220863	30.671	11	0.00124209	-0.0041692	0.00384963	0.304225
phylum Tenericutes	apolipoprotein B	12	-0.101842	0.12904	0.448289	-0.001248	0.0145929	0.931847	0.0466035	0.0406748	0.251896	179.548	10	2.90737e-33	205.814	11	4.61855e-38	0.0137685	0.0113838	0.254295
phylum Verrucomicrobia	apolipoprotein B	12	0.0289944	0.0479016	0.558471	0.014537	0.0138371	0.293448	0.0219429	0.016507	0.183746	33.1647	10	0.000255555	33.2474	11	0.000479727	-0.000657475	0.00416514	0.877715
class Actinobacteria	LDL cholesterol	15	0.0831297	0.0464544	0.096846	-0.00178451	0.0157522	0.909804	0.0206688	0.0167264	0.216571	37.7782	13	0.000312521	43.752	14	6.48966e-05	-0.00467482	0.00326053	0.175254
class Alphaproteobacteria	LDL cholesterol	7	-0.0555192	0.0546745	0.356482	-0.0299386	0.0163389	0.0668998	-0.0190075	0.0137028	0.165401	7.50662	5	0.185605	8.22561	6	0.222036	0.00344058	0.00497176	0.519737
class Bacilli	LDL cholesterol	18	0.0547045	0.0272632	0.0620064	0.00253749	0.0128826	0.84385	0.0125312	0.010483	0.231938	19.022	16	0.267523	22.3069	17	0.173203	-0.00335153	0.00201629	0.11593
class Bacteroidia	LDL cholesterol	15	0.0312753	0.0204508	0.150154	0.00277029	0.0135095	0.837523	9.61273e-05	0.0100253	0.99235	5.69852	13	0.95644	8.75817	14	0.846223	-0.00279213	0.00159624	0.103813
class Betaproteobacteria	LDL cholesterol	12	-0.0362838	0.0415661	0.403182	0.0105388	0.0157399	0.503141	0.0151524	0.01183	0.200246	6.24897	10	0.79393	7.91524	11	0.720876	0.00351039	0.00271946	0.225803
class Clostridia	LDL cholesterol	13	0.00925002	0.0364357	0.804277	0.0158523	0.016228	0.328643	0.0276773	0.0157484	0.0788372	26.6597	11	0.00517113	27.4327	12	0.00669127	0.0015338	0.00271585	0.583571
class Coriobacteriia	LDL cholesterol	13	0.00500377	0.0588796	0.933802	0.00394027	0.0176363	0.82321	0.00441966	0.0141964	0.755555	17.2524	11	0.100629	17.2525	12	0.140343	-4.22278e-05	0.00411952	0.992005
class Deltaproteobacteria	LDL cholesterol	13	-0.0316217	0.0412166	0.459109	-0.0283805	0.0149289	0.0572959	-0.0236036	0.0141268	0.094753	23.0237	11	0.0175394	23.1145	12	0.0267692	0.000613307	0.00294458	0.838814
class Erysipelotrichia	LDL cholesterol	13	-0.0454518	0.0497316	0.380344	0.0159908	0.0157764	0.310776	-0.00386005	0.011686	0.741162	8.13062	11	0.701558	8.87093	12	0.713913	0.00264966	0.00307951	0.407922
class Gammaproteobacteria	LDL cholesterol	6	0.0914197	0.0485991	0.133112	0.0325428	0.020312	0.109122	0.0187208	0.0154559	0.225803	2.46439	4	0.651023	4.95388	5	0.421535	-0.00563715	0.00357277	0.189747
class Lentisphaeria	LDL cholesterol	8	0.00411832	0.0290818	0.892022	0.00176454	0.0106501	0.868407	0.00638062	0.00779768	0.413202	7.8053	6	0.252717	7.81389	7	0.349291	0.000346245	0.00426044	0.93787
class Melainabacteria	LDL cholesterol	10	0.0256588	0.0248071	0.331231	0.0125045	0.0103536	0.227148	0.00574953	0.00866544	0.507009	11.5012	8	0.174883	12.5604	9	0.183528	-0.0024056	0.00280268	0.41569
class Methanobacteria	LDL cholesterol	10	-0.0244669	0.0245459	0.348062	-0.0024893	0.00763618	0.744434	0.00238327	0.00586796	0.684632	3.58369	8	0.892598	4.85278	9	0.846949	0.00447774	0.00397478	0.292593
class Mollicutes	LDL cholesterol	12	-0.0788211	0.124311	0.540273	0.00401892	0.0144091	0.78031	0.0441612	0.0385409	0.251867	165.541	10	2.32135e-30	183.452	11	1.98544e-33	0.0114086	0.0109679	0.322755
class Negativicutes	LDL cholesterol	12	0.0138002	0.0403598	0.739482	-0.0132401	0.01678	0.430089	-0.0156652	0.0125903	0.213416	11.8864	10	0.29273	12.5912	11	0.320883	-0.00199475	0.00259056	0.459099
class Verrucomicrobiae	LDL cholesterol	11	-0.0106186	0.0410215	0.80157	0.019996	0.0145516	0.169395	0.0095289	0.0112493	0.39696	12.7999	9	0.171874	13.1732	10	0.214146	0.00165232	0.00322476	0.620717
family Acidaminococcaceae	LDL cholesterol	7	0.037748	0.0530502	0.508552	0.0023382	0.0176766	0.894766	0.00890818	0.0163283	0.585363	9.43985	5	0.0927547	10.0644	6	0.121966	-0.00284244	0.00494199	0.590095
family Actinomycetaceae	LDL cholesterol	5	-0.0163626	0.0389128	0.702428	-0.00262117	0.0145212	0.856756	-0.0127594	0.0131877	0.333285	5.22278	3	0.156192	5.2404	4	0.263508	0.000400539	0.00398181	0.92622
family Alcaligenaceae	LDL cholesterol	12	-0.0687099	0.0632491	0.302822	-0.00866341	0.0166304	0.602411	0.00809253	0.014096	0.565898	13.8366	10	0.180576	15.9781	11	0.141946	0.00500368	0.00402202	0.241844
family Bacteroidaceae	LDL cholesterol	9	0.0640233	0.0730637	0.409945	-0.0101779	0.01882	0.588643	-0.00800372	0.0138907	0.564485	6.49839	7	0.482902	7.50666	8	0.483079	-0.0046929	0.00467361	0.348758
family Bacteroidales S24 7group	LDL cholesterol	8	0.0277997	0.0538678	0.624263	0.0177739	0.0132718	0.180499	0.0063046	0.011283	0.57632	9.14356	6	0.165664	9.39893	7	0.225269	-0.00213984	0.00522732	0.69649
family Bifidobacteriaceae	LDL cholesterol	12	0.142479	0.0520313	0.0208923	-0.0166768	0.0156669	0.28712	0.0110888	0.0191763	0.563093	22.1701	10	0.0142609	37.6705	11	8.89118e-05	-0.0096907	0.00366496	0.0245584
family Bifidobacteriaceae	LDL cholesterol	12	0.142479	0.0520313	0.0208923	-0.0166768	0.0156669	0.28712	0.0110888	0.0191763	0.563093	22.1701	10	0.0142609	37.6705	11	8.89118e-05	-0.0096907	0.00366496	0.0245584
family Clostridiaceae1	LDL cholesterol	10	-0.0336885	0.033819	0.348353	-0.000208889	0.0159459	0.989548	0.005085	0.0122007	0.67684	8.50059	8	0.386158	10.0938	9	0.342949	0.00308128	0.0025164	0.255603
family Clostridiales vadin BB60 group	LDL cholesterol	15	-0.0231746	0.02277	0.327355	-0.00360803	0.0104724	0.730451	-0.00563886	0.00808405	0.485472	8.38671	13	0.817526	9.06535	14	0.826842	0.00167034	0.00202762	0.424912
family Coriobacteriaceae	LDL cholesterol	13	0.00500377	0.0588796	0.933802	0.00394027	0.0180036	0.826759	0.00441966	0.0141964	0.755555	17.2524	11	0.100629	17.2525	12	0.140343	-4.22278e-05	0.00411952	0.992005
family Defluviitaleaceae	LDL cholesterol	10	0.0673982	0.0378152	0.112554	0.00595057	0.0136851	0.663693	0.00152553	0.0132573	0.908389	14.3749	8	0.072503	20.4154	9	0.0155149	-0.00760765	0.00414925	0.104077
family Desulfovibrionaceae	LDL cholesterol	10	-0.010318	0.0332081	0.763963	-0.0296861	0.0162552	0.0678117	-0.0356918	0.0129068	0.00568621	10.9758	8	0.203073	11.9253	9	0.217552	-0.00210296	0.00252788	0.429592
family Enterobacteriaceae	LDL cholesterol	6	-0.000383083	0.0933101	0.996921	-0.023421	0.0198461	0.237949	-0.0249088	0.0156247	0.110894	4.08377	4	0.394788	4.15638	5	0.527128	-0.00178174	0.00668105	0.802895
family Erysipelotrichaceae	LDL cholesterol	13	-0.0454518	0.0497316	0.380344	0.0159908	0.0161181	0.321146	-0.00386005	0.011686	0.741162	8.13062	11	0.701558	8.87093	12	0.713913	0.00264966	0.00307951	0.407922
family Family XI	LDL cholesterol	8	-0.0828828	0.0399187	0.0831603	-0.00308387	0.00806175	0.702067	-0.00562147	0.00623876	0.367559	0.589408	6	0.996574	4.42924	7	0.72922	0.0102915	0.00525196	0.0977563
family Family XIII	LDL cholesterol	10	0.0122943	0.0435995	0.785113	-0.00523421	0.0172562	0.761643	-0.0144115	0.0124487	0.246999	7.11315	8	0.524475	7.52165	9	0.582975	-0.00183413	0.00286971	0.5406
family Lachnospiraceae	LDL cholesterol	17	-0.0388556	0.0377382	0.31951	-0.0277817	0.0139	0.0456428	-0.0167597	0.0150767	0.266297	38.3102	15	0.000811751	39.3597	16	0.000964828	0.00161237	0.00251532	0.531182
family Lactobacillaceae	LDL cholesterol	9	-0.0126472	0.0361571	0.736788	0.0107693	0.0110902	0.331516	0.0191294	0.0137466	0.164052	20.1858	7	0.00518199	22.7948	8	0.00363799	0.00400851	0.0042143	0.373197
family Methanobacteriaceae	LDL cholesterol	10	-0.0244669	0.0245459	0.348062	-0.0024893	0.00760395	0.743389	0.00238327	0.00586796	0.684632	3.58369	8	0.892598	4.85278	9	0.846949	0.00447774	0.00397478	0.292593
family Oxalobacteraceae	LDL cholesterol	14	0.00424012	0.0246188	0.866127	0.00751247	0.00860264	0.382513	0.00860655	0.00595923	0.148672	13.0565	12	0.364945	13.0931	13	0.440648	0.000598578	0.00326634	0.857657
family Pasteurellaceae	LDL cholesterol	14	0.00402097	0.0232362	0.865499	0.0144275	0.0110947	0.193464	0.0116435	0.00982485	0.235975	24.2429	12	0.0188473	24.5118	13	0.0267355	0.000977586	0.00267946	0.721576
family Peptococcaceae	LDL cholesterol	9	-0.0496982	0.0227753	0.0654365	-0.0240687	0.0136773	0.0784491	-0.00941941	0.0106188	0.375053	6.38992	7	0.495028	10.1633	8	0.253752	0.0042987	0.00221295	0.0931891
family Peptostreptococcaceae	LDL cholesterol	13	0.0204902	0.0237843	0.407351	0.00501218	0.0129202	0.698065	-0.00953966	0.0114018	0.402773	15.2235	11	0.172491	18.0225	12	0.11501	-0.00275954	0.00194044	0.182723
family Porphyromonadaceae	LDL cholesterol	9	-0.0410289	0.0649246	0.547498	0.020492	0.0189096	0.278506	0.0135123	0.0154564	0.382001	8.46862	7	0.293088	9.37546	8	0.311619	0.00336838	0.00389058	0.415297
family Prevotellaceae	LDL cholesterol	16	-0.0735298	0.0373945	0.0694099	-0.00953131	0.0136326	0.484455	-0.00643315	0.011354	0.570989	18.1454	14	0.200238	22.6763	15	0.0912583	0.00483991	0.0025886	0.0825836
family Rhodospirillaceae	LDL cholesterol	15	0.0371793	0.0452744	0.426336	-0.000794057	0.0113709	0.944327	0.00126609	0.00933099	0.892069	20.245	13	0.0892678	21.2695	14	0.0949235	-0.00353908	0.00436337	0.431914
family Rikenellaceae	LDL cholesterol	19	0.0522144	0.0318831	0.119864	0.00993313	0.0132612	0.453835	0.00591451	0.0108143	0.584436	21.4302	17	0.207637	24.4069	18	0.142143	-0.0034513	0.00224595	0.142775
family Ruminococcaceae	LDL cholesterol	10	0.034684	0.0276542	0.245173	0.0126648	0.0170472	0.457525	-0.0134753	0.0147832	0.362018	10.2014	8	0.251176	15.1382	9	0.0872091	-0.00484235	0.00246103	0.0846557
family Streptococcaceae	LDL cholesterol	13	-0.00920001	0.0919016	0.92206	-0.00306674	0.0176323	0.861922	0.00729029	0.0222563	0.743244	47.4902	11	1.75962e-06	47.6387	12	3.61211e-06	0.00128225	0.00691441	0.856255
unknown family	LDL cholesterol	9	0.0338307	0.0217941	0.164535	0.00778115	0.00981536	0.427922	0.00233152	0.0084808	0.78338	7.26587	7	0.401733	9.75496	8	0.282647	-0.00397433	0.00256648	0.165418
unknown family	LDL cholesterol	12	-0.00302662	0.0791654	0.970256	0.00915372	0.0121296	0.450452	0.0288536	0.0244604	0.238157	76.7227	10	2.19627e-12	78.11	11	3.41937e-12	0.00266963	0.00627808	0.679674
unknown family	LDL cholesterol	13	0.0389499	0.0332339	0.265959	-0.0108612	0.00865154	0.20933	0.00127537	0.00821653	0.876648	18.8848	11	0.0631927	21.2302	12	0.04711	-0.00444236	0.00380076	0.267187
family Veillonellaceae	LDL cholesterol	19	-0.0190019	0.0367017	0.611313	-0.00697762	0.0112668	0.535713	0.00196755	0.0164582	0.904841	74.4635	17	3.62583e-09	76.2686	18	3.82131e-09	0.00175324	0.00273109	0.529464
family Verrucomicrobiaceae	LDL cholesterol	11	-0.0104596	0.0410264	0.804493	0.0200035	0.0138569	0.148857	0.00954358	0.0112508	0.396294	12.8027	9	0.171739	13.1708	10	0.214281	0.00164015	0.00322442	0.623222
family Victivallaceae	LDL cholesterol	12	-0.00170872	0.0277145	0.952053	-0.00215314	0.00767286	0.779003	0.00583041	0.0058442	0.318454	12.8978	10	0.229442	12.9981	11	0.293449	0.00112116	0.00402022	0.786019
genus Actinomyces	LDL cholesterol	6	-0.00538656	0.0293242	0.863193	-0.00311664	0.0140102	0.823959	-0.0115734	0.0106238	0.275984	5.11421	4	0.275778	5.18212	5	0.394061	-0.000747525	0.00324362	0.829041
genus Adlercreutzia	LDL cholesterol	8	-0.0523223	0.0466856	0.305243	0.0272833	0.0147306	0.0640038	0.0158255	0.0104837	0.131164	4.94213	6	0.551256	7.18303	7	0.410075	0.00616604	0.00411903	0.185045
genus Akkermansia	LDL cholesterol	11	-0.0107972	0.0409475	0.797962	0.0199898	0.0137686	0.146547	0.00950725	0.0112469	0.397933	12.7963	9	0.172042	13.1769	10	0.21395	0.00166597	0.00322007	0.617373
genus Alistipes	LDL cholesterol	14	0.0714907	0.114383	0.543667	0.00269067	0.0170625	0.874697	-0.00663575	0.0232249	0.775095	50.5723	12	1.10809e-06	52.6265	13	1.04941e-06	-0.00470017	0.00673213	0.498377
genus Allisonella	LDL cholesterol	6	0.090537	0.0429606	0.102786	-0.000938504	0.0106403	0.929716	-0.00774114	0.00935987	0.408205	3.17684	4	0.528679	8.55937	5	0.127984	-0.0139392	0.0060082	0.0811343
genus Alloprevotella	LDL cholesterol	6	0.0053469	0.0678313	0.940957	0.0141912	0.00890282	0.110934	0.0117904	0.00728988	0.105798	2.64689	4	0.61854	2.65602	5	0.752837	0.000900964	0.00942956	0.928476
genus Anaerofilum	LDL cholesterol	10	0.00159068	0.0491814	0.974991	0.00528192	0.0102049	0.604748	0.00542167	0.00926918	0.558606	15.8928	8	0.04394	15.9054	9	0.068884	0.000435191	0.00547419	0.938589
genus Anaerostipes	LDL cholesterol	11	-0.0239989	0.0378573	0.5419	0.00398355	0.0165699	0.810014	0.00209057	0.0120173	0.861894	6.77928	9	0.660087	7.30743	10	0.696137	0.00183203	0.00252088	0.485857
genus Anaerotruncus	LDL cholesterol	13	0.0233644	0.0474336	0.632001	0.00534286	0.0174399	0.759332	0.006174	0.0144429	0.669032	20.0966	11	0.0440334	20.3632	12	0.0605206	-0.00120329	0.00315019	0.709757
genus Bacteroides	LDL cholesterol	9	0.0640233	0.0730637	0.409945	-0.0101779	0.0189403	0.591013	-0.00800372	0.0138907	0.564485	6.49839	7	0.482902	7.50666	8	0.483079	-0.0046929	0.00467361	0.348758
genus Barnesiella	LDL cholesterol	14	0.000773661	0.0325375	0.981421	-0.00645146	0.0124	0.602868	-0.0123259	0.00968267	0.203024	9.27344	12	0.679415	9.45127	13	0.738071	-0.00109442	0.00259524	0.680698
genus Bifidobacterium	LDL cholesterol	12	0.0635096	0.0446346	0.18521	-0.0159187	0.0149338	0.286446	0.00696845	0.0187149	0.709634	34.5018	10	0.000151812	41.1108	11	2.30647e-05	-0.004837	0.00349485	0.196455
genus Bilophila	LDL cholesterol	13	0.00196864	0.0714889	0.978524	-0.0122157	0.0146089	0.403054	0.00883337	0.0150249	0.556588	26.344	11	0.00576661	26.3672	12	0.00951998	0.000515853	0.00524114	0.923366
genus Bilophila	LDL cholesterol	13	0.00196864	0.0714889	0.978524	-0.0122157	0.0146089	0.403054	0.00883337	0.0150249	0.556588	26.344	11	0.00576661	26.3672	12	0.00951998	0.000515853	0.00524114	0.923366
genus Butyricicoccus	LDL cholesterol	7	-0.00258107	0.0253532	0.922868	-0.00717894	0.0182415	0.693913	-0.00670454	0.0128723	0.602472	3.94556	5	0.557281	3.98119	6	0.679221	-0.000396056	0.00209794	0.857686
genus Butyricimonas	LDL cholesterol	13	-0.0312447	0.0814621	0.708622	0.00583201	0.0130107	0.653974	0.0307665	0.0239597	0.199108	82.1961	11	5.54211e-13	86.9502	12	1.91734e-13	0.00579759	0.00726844	0.441959
genus Butyrivibrio	LDL cholesterol	15	-0.0100765	0.0293958	0.737239	0.0052151	0.00676852	0.441007	-0.00149128	0.00637785	0.815123	24.6269	13	0.0258298	24.797	14	0.0366248	0.0012379	0.00413052	0.769146
genus Candidatus Soleaferrea	LDL cholesterol	11	0.0222337	0.0604765	0.721637	0.00156548	0.0103041	0.879244	-0.0042751	0.0107906	0.691967	19.6115	9	0.0204675	20.0452	10	0.0288285	-0.00260848	0.00584704	0.66605
genus Catenibacterium	LDL cholesterol	5	-0.195985	0.0810331	0.0942893	-0.019836	0.0111077	0.0741344	-0.00803984	0.0130652	0.538315	3.78665	3	0.285442	10.6613	4	0.0306464	0.0253783	0.0108744	0.101798
genus Christensenellaceae R 7group	LDL cholesterol	10	0.0263045	0.0637056	0.69052	0.0394471	0.0191258	0.0391591	0.0426993	0.020165	0.0542178	21.5997	8	0.00571397	21.801	9	0.00953152	0.00130943	0.00479556	0.791731
genus Clostridium innocuum group	LDL cholesterol	9	0.0595669	0.0349684	0.132263	-0.00469912	0.00912904	0.606732	0.00199847	0.00687933	0.771431	3.29658	7	0.856279	6.116	8	0.63424	-0.00750041	0.00446688	0.137023
genus Clostridium sensustricto1	LDL cholesterol	7	-0.0317751	0.027585	0.301448	-0.0207236	0.0149465	0.165588	-0.0171451	0.0120235	0.153877	5.85654	5	0.320429	6.27506	6	0.393094	0.00180627	0.00302179	0.576048
genus Collinsella	LDL cholesterol	8	-0.020779	0.0488685	0.685517	0.0146296	0.0169703	0.388648	0.00240556	0.0134271	0.857814	5.12861	6	0.527427	5.37207	7	0.614656	0.00169724	0.00343975	0.639256
genus Coprobacter	LDL cholesterol	11	-0.011866	0.0276068	0.677433	-0.00594378	0.0101423	0.557851	-0.0048559	0.00786434	0.536933	10.9399	9	0.279849	11.026	10	0.355496	0.000813015	0.0030552	0.796152
genus Coprococcus1	LDL cholesterol	11	0.0574698	0.0315925	0.10225	0.00823542	0.0153871	0.5925	0.0173756	0.014143	0.219234	14.44	9	0.107513	17.6017	10	0.0620657	-0.0032855	0.00234046	0.193935
genus Coprococcus2	LDL cholesterol	8	0.103491	0.0953119	0.319247	0.0280862	0.0150131	0.0613751	0.0202999	0.0121316	0.0942675	4.44253	6	0.617018	5.21691	7	0.633512	-0.00601203	0.00683192	0.412719
genus Coprococcus3	LDL cholesterol	9	-0.0102113	0.04837	0.838818	-0.00847014	0.0159297	0.594921	-0.00597183	0.012794	0.640666	2.86115	7	0.897543	2.86941	8	0.942284	0.000274365	0.0030189	0.930132
genus Defluviitaleaceae UCG011	LDL cholesterol	8	0.0202978	0.0508989	0.703856	0.00715995	0.0142396	0.615092	0.00563696	0.0141169	0.689667	15.1322	6	0.0192531	15.3617	7	0.0316323	-0.00169887	0.00563134	0.773078
genus Desulfovibrio	LDL cholesterol	10	-0.030313	0.0414415	0.485366	0.00629792	0.0129623	0.627062	0.00897174	0.0132569	0.498559	16.5194	8	0.0355208	18.5865	9	0.0289472	0.00418567	0.00418347	0.346354
genus Dialister	LDL cholesterol	11	0.0163578	0.0417443	0.704282	0.00244059	0.0135581	0.857145	-0.00582305	0.0104315	0.576697	5.72361	9	0.76723	6.02475	10	0.81318	-0.00168751	0.00307513	0.596519
genus Dorea	LDL cholesterol	9	0.0233398	0.0362865	0.540579	-0.0116838	0.017206	0.497103	0.00352094	0.0130163	0.786773	7.39995	7	0.388457	7.76495	8	0.456761	-0.00151449	0.00257742	0.575257
genus Eggerthella	LDL cholesterol	10	-0.0222851	0.0486253	0.658927	0.00208848	0.0111785	0.851794	-0.00256311	0.0101583	0.800796	17.2279	8	0.0278219	17.6	9	0.0401082	0.00223596	0.00537874	0.688553
genus Eisenbergiella	LDL cholesterol	11	0.0781974	0.0669031	0.272503	0.00186569	0.0104225	0.857934	0.0075597	0.00860386	0.379596	12.2648	9	0.198791	13.8091	10	0.181878	-0.00735445	0.00690855	0.314808
genus Enterorhabdus	LDL cholesterol	6	-0.0266185	0.0486628	0.613465	0.00303518	0.0170832	0.858982	-0.00183371	0.0169338	0.913768	12.5413	4	0.0137488	13.4878	5	0.0192119	0.00353486	0.00643349	0.611932
genus Erysipelatoclostridium	LDL cholesterol	15	-0.0139123	0.0333456	0.683329	0.00443297	0.0112109	0.692537	0.00198943	0.00832549	0.811139	15.3532	13	0.285825	15.6407	14	0.335804	0.00132201	0.00267933	0.629953
genus Erysipelotrichaceae UCG003	LDL cholesterol	15	-0.0139123	0.0333456	0.683329	0.00443297	0.0112109	0.692537	0.00198943	0.00832549	0.811139	15.3532	13	0.285825	15.6407	14	0.335804	0.00132201	0.00267933	0.629953
genus Escherichia Shigella	LDL cholesterol	10	-0.027027	0.030984	0.408467	-0.00658816	0.0146271	0.652417	-0.00914317	0.0107275	0.394041	8.90476	8	0.350394	9.33037	9	0.407354	0.00150818	0.002439	0.553532
genus Eubacterium brachy group	LDL cholesterol	9	-0.00378912	0.0420875	0.930786	-0.013321	0.0110695	0.228821	-0.00536641	0.0106526	0.614427	20.2521	7	0.00505018	20.2565	8	0.00940812	-0.000212884	0.00546861	0.970034
genus Eubacterium coprostanoligenes group	LDL cholesterol	13	0.0137931	0.0464336	0.771962	0.00515247	0.0157248	0.743164	0.00863398	0.0115465	0.454608	8.60536	11	0.658267	8.61852	12	0.735122	-0.000330384	0.00288013	0.910741
genus Eubacterium eligens group	LDL cholesterol	7	-0.039018	0.05703	0.524285	0.00806888	0.017853	0.651297	0.00935034	0.0142025	0.510307	2.49156	5	0.777766	3.25843	6	0.775782	0.00397487	0.00453902	0.421257
genus Eubacterium fissicatena group	LDL cholesterol	9	-0.0155984	0.0489042	0.759065	0.00730205	0.00975845	0.454291	0.000809435	0.00867892	0.925693	13.6654	7	0.0574631	13.8932	8	0.0845919	0.00217669	0.00637183	0.742669
genus Eubacterium hallii group	LDL cholesterol	16	0.0442879	0.0715169	0.545688	-0.00509889	0.0148245	0.730884	-0.0227117	0.0340023	0.504169	194.229	14	8.26815e-34	209.922	15	2.03244e-36	-0.00600629	0.00564741	0.305535
genus Eubacterium nodatum group	LDL cholesterol	11	0.0427031	0.0493492	0.409333	0.0136706	0.00874957	0.118186	0.0101814	0.0109157	0.350962	37.8804	9	1.83136e-05	39.8081	10	1.83151e-05	-0.00490176	0.00724309	0.51558
genus Eubacterium oxidoreducens group	LDL cholesterol	4	0.0335294	0.0334418	0.421643	-0.00245385	0.0130372	0.850705	-0.00580425	0.0113778	0.609953	1.59203	2	0.451124	3.14701	3	0.369509	-0.00486783	0.00390366	0.33863
genus Eubacterium rectale group	LDL cholesterol	8	0.032038	0.0510411	0.55333	0.0150407	0.0189287	0.426847	0.0128585	0.014334	0.369687	5.0931	6	0.531929	5.24639	7	0.629923	-0.00126157	0.00322221	0.708938
genus Eubacterium ruminantium group	LDL cholesterol	17	-0.0414651	0.0276738	0.15479	-0.0075314	0.0097065	0.4378	-0.00874312	0.00780622	0.262706	19.8637	15	0.177226	21.8697	16	0.147448	0.00324173	0.00263382	0.237346
genus Eubacterium ventriosum group	LDL cholesterol	12	-0.00314421	0.068164	0.964117	-0.00796904	0.0172529	0.644155	0.00273332	0.0156745	0.861567	21.2305	10	0.0195425	21.2472	11	0.0308982	0.000439586	0.00494769	0.930958
genus Eubacterium xylanophilum group	LDL cholesterol	9	-0.0383924	0.0466099	0.437272	-0.00861121	0.0176116	0.624876	-0.0160182	0.0142295	0.260292	10.9911	7	0.139008	11.3943	8	0.18034	0.00187332	0.00369658	0.627884
genus Faecalibacterium	LDL cholesterol	10	0.0113504	0.0221374	0.621997	-0.0255472	0.0153888	0.0968902	-0.00546799	0.0110581	0.620969	8.77566	8	0.361573	9.62655	9	0.381555	-0.00190613	0.00216427	0.404147
genus Family XIII AD3011 group	LDL cholesterol	13	0.00742071	0.0711319	0.918791	0.0180532	0.0143341	0.207864	0.0288337	0.0142665	0.043272	23.3835	11	0.0155983	23.5849	12	0.0231516	0.00178433	0.00579697	0.763982
genus Family XIII UCG001	LDL cholesterol	8	0.0231589	0.0325328	0.503276	-0.00441517	0.0161889	0.785062	-0.00497378	0.0118728	0.675272	4.04373	6	0.670758	4.90642	7	0.671383	-0.00262617	0.00282746	0.388827
genus Flavonifractor	LDL cholesterol	5	-0.0187377	0.134311	0.897886	-0.0371819	0.0211042	0.0780998	-0.0268542	0.0284924	0.345936	16.5669	3	0.000867505	16.5884	4	0.00232323	-0.000683801	0.0109713	0.954223
genus Fusicatenibacter	LDL cholesterol	18	-0.0240208	0.0441595	0.593972	-0.00148677	0.0138769	0.914678	-0.00422137	0.0108057	0.696048	20.6151	16	0.193785	20.8915	17	0.231183	0.00137066	0.00295952	0.649505
genus Gordonibacter	LDL cholesterol	12	-0.0166927	0.0363156	0.655595	-0.0110626	0.00837138	0.186342	-0.00971277	0.00812857	0.232129	22.1065	10	0.0145709	22.193	11	0.0229203	0.00107973	0.00546132	0.847237
genus Haemophilus	LDL cholesterol	9	-0.00602592	0.0277141	0.834074	0.00263365	0.0127754	0.836674	-0.000181254	0.011152	0.987033	14.0374	7	0.0505202	14.1466	8	0.0780224	0.000758575	0.00325001	0.822124
genus Holdemanella	LDL cholesterol	11	-0.0257758	0.0275922	0.3746	-0.0146743	0.0109518	0.18028	-0.0125038	0.0092435	0.176149	14.0544	9	0.120402	14.4656	10	0.152795	0.00153255	0.00298688	0.620242
genus Holdemania	LDL cholesterol	15	-0.0334195	0.0254748	0.212261	-0.00076261	0.0104207	0.941661	0.0121494	0.009688	0.209817	19.4104	13	0.110919	24.8497	14	0.0360807	0.00486927	0.00255116	0.0786321
genus Howardella	LDL cholesterol	9	0.00717658	0.0281897	0.806363	0.00296603	0.0087079	0.733394	0.00480982	0.00658171	0.464911	4.6176	7	0.706513	4.62506	8	0.796795	-0.000362052	0.00419309	0.93361
genus Hungatella	LDL cholesterol	5	-0.0248266	0.0583772	0.699295	-0.000823176	0.0116772	0.9438	-0.00060121	0.00918518	0.947812	2.79546	3	0.424248	2.97204	4	0.562515	0.00318149	0.00757112	0.702612
genus Intestinibacter	LDL cholesterol	14	0.0223712	0.0424324	0.60765	-0.00568806	0.0140546	0.685689	0.00669308	0.0125266	0.593127	24.2399	12	0.0188653	24.544	13	0.0264793	-0.00129642	0.00334113	0.704798
genus Intestinimonas	LDL cholesterol	17	0.00165469	0.0238335	0.945567	-0.0115289	0.0113021	0.307699	0.000379663	0.00921021	0.967119	23.1732	15	0.0805303	23.1785	16	0.109045	-0.000128525	0.00220286	0.954244
genus Lachnoclostridium	LDL cholesterol	13	0.0293395	0.169096	0.865404	-0.0327135	0.0174039	0.0601533	-0.0741639	0.045926	0.106342	169.661	11	1.38539e-30	175.926	12	2.92137e-31	-0.00699064	0.0109687	0.536951
genus Lachnospiraceae FCS020 group	LDL cholesterol	12	0.00147047	0.0264315	0.95673	-0.00580337	0.01426	0.684031	-0.00623897	0.0103513	0.546692	12.534	10	0.250905	12.662	11	0.315988	-0.000645051	0.00201843	0.755863
genus Lachnospiraceae NC2004 group	LDL cholesterol	9	-0.0519981	0.0345199	0.175709	0.000215146	0.0115747	0.98517	0.000875699	0.00877334	0.920492	6.26805	7	0.508823	8.76117	8	0.362843	0.00614691	0.00389301	0.158354
genus Lachnospiraceae ND3007 group	LDL cholesterol	3	-0.478409	0.776641	0.648523	-0.0327876	0.032305	0.310135	-0.00809354	0.0381583	0.832026	3.98269	1	0.04597	5.44841	2	0.0655984	0.0276674	0.045607	0.652856
genus Lachnospiraceae NK4A136 group	LDL cholesterol	15	-0.00122736	0.0197637	0.951427	0.00296276	0.0138468	0.830573	0.00226294	0.0092458	0.806647	14.1984	13	0.360024	14.2429	14	0.431777	0.00028816	0.0014272	0.843115
genus Lachnospiraceae UCG001	LDL cholesterol	13	0.0546918	0.0569992	0.357913	0.00466239	0.0127102	0.71375	0.0121082	0.0125626	0.335133	24.2037	11	0.0119012	25.4969	12	0.0126362	-0.00390876	0.00509867	0.459442
genus Lachnospiraceae UCG004	LDL cholesterol	12	-0.0297463	0.0453791	0.526934	-0.0195195	0.0144961	0.178129	-0.00793456	0.0116482	0.495754	12.5315	10	0.251058	12.843	11	0.303707	0.00149561	0.00299957	0.628839
genus Lachnospiraceae UCG008	LDL cholesterol	11	-0.045753	0.0391747	0.272845	0.0101179	0.010329	0.327301	0.00583689	0.00771727	0.449445	5.61335	9	0.777905	7.41765	10	0.685515	0.00538767	0.00401095	0.212081
genus Lachnospiraceae UCG010	LDL cholesterol	9	-0.0330381	0.0367224	0.398187	0.00444094	0.0161489	0.783317	0.0253137	0.0155348	0.103212	11.3376	7	0.124556	16.1145	8	0.040771	0.00541826	0.003155	0.129615
genus Lachnospira	LDL cholesterol	9	-0.0330381	0.0367224	0.398187	0.00444094	0.0161489	0.783317	0.0253137	0.0155348	0.103212	11.3376	7	0.124556	16.1145	8	0.040771	0.00541826	0.003155	0.129615
genus Lactobacillus	LDL cholesterol	10	-0.0208069	0.0436154	0.646083	0.0100333	0.0110455	0.363686	0.0157567	0.0148794	0.289617	30.0169	8	0.000209927	33.0102	9	0.000133006	0.00422554	0.00473092	0.397835
genus Lactococcus	LDL cholesterol	8	-0.016228	0.043092	0.719437	0.00411441	0.00996265	0.679618	0.0159129	0.00918469	0.0831759	10.567	6	0.102715	11.5965	7	0.114632	0.00455882	0.00596269	0.473522
genus Marvinbryantia	LDL cholesterol	10	-0.0758169	0.0459941	0.137881	0.0262871	0.015517	0.0902493	0.0217905	0.0140596	0.121173	9.55485	8	0.297669	15.3114	9	0.0827295	0.00871472	0.00396953	0.0594182
genus Methanobrevibacter	LDL cholesterol	6	0.0047225	0.0335358	0.894819	-0.0120351	0.0103503	0.244921	-0.0181669	0.00872062	0.0372323	5.68019	4	0.224339	6.39542	5	0.269621	-0.00353639	0.00498298	0.517075
genus Odoribacter	LDL cholesterol	7	-0.0248259	0.0938373	0.801905	-0.00471185	0.0200581	0.814279	0.0313787	0.0275442	0.254615	20.5976	5	0.000964808	22.232	6	0.00109903	0.00431071	0.00684363	0.556428
genus Olsenella	LDL cholesterol	10	0.00788577	0.0404247	0.850199	-0.00631065	0.00964391	0.512876	-0.00448785	0.010641	0.673207	26.1573	8	0.000987148	26.4892	9	0.0016983	-0.00166742	0.00523361	0.75819
genus Oscillibacter	LDL cholesterol	13	0.025677	0.0469684	0.595509	-0.0212467	0.0125269	0.0898691	-0.0222646	0.0129211	0.0848662	29.2478	11	0.00207738	32.2423	12	0.0012695	-0.00468747	0.004417	0.311329
genus Oscillospira	LDL cholesterol	8	-0.0522301	0.0518323	0.352506	-0.0383904	0.0148203	0.0095868	-0.0257261	0.0120132	0.0322354	8.05954	6	0.233774	8.43314	7	0.295953	0.00268202	0.00508556	0.616853
genus Oxalobacter	LDL cholesterol	11	-0.00451967	0.028825	0.878866	0.00313023	0.00811201	0.699588	0.00304013	0.00628399	0.628535	8.53957	9	0.480813	8.61178	10	0.5693	0.00115972	0.00431558	0.794196
genus Parabacteroides	LDL cholesterol	6	0.0256079	0.0460681	0.607924	-0.00410045	0.0191589	0.830529	-0.00232041	0.0151765	0.878482	1.93089	4	0.748468	2.34316	5	0.799908	-0.00290235	0.00452022	0.555769
genus Paraprevotella	LDL cholesterol	13	0.041181	0.0231028	0.102253	-0.00992283	0.00986385	0.314426	-0.000824397	0.007487	0.912322	9.97873	11	0.532301	13.6216	12	0.325522	-0.00474976	0.00248857	0.0827325
genus Parasutterella	LDL cholesterol	14	0.0520733	0.0245582	0.0554951	0.032093	0.011328	0.00461023	0.0253895	0.00838331	0.00245709	10.3638	12	0.584082	11.7001	13	0.552378	-0.00226487	0.00195924	0.270181
genus Peptococcus	LDL cholesterol	12	-0.0484918	0.0267324	0.0997537	-0.0143644	0.0092002	0.118449	-0.0177382	0.00673545	0.00844958	8.31957	10	0.597653	9.73276	11	0.554574	0.00406457	0.00341912	0.261991
genus Phascolarctobacterium	LDL cholesterol	8	-0.0298546	0.0925462	0.757949	-0.00679855	0.0170505	0.690092	-0.0180399	0.0180877	0.318589	17.3807	6	0.0079815	17.4301	7	0.0148239	0.00102264	0.00783045	0.900362
genus Prevotella7	LDL cholesterol	10	-0.0228144	0.0512846	0.668212	-0.00334945	0.00891776	0.707219	-0.00202746	0.00833534	0.807822	17.0514	8	0.0295783	17.4121	9	0.0426408	0.00290643	0.00706551	0.691612
genus Prevotella9	LDL cholesterol	15	-0.00360478	0.0223619	0.874412	-0.00663089	0.0102869	0.51919	-0.00659827	0.00763255	0.387319	10.0746	13	0.687821	10.0949	14	0.755212	-0.000313262	0.00219959	0.888933
genus Rikenellaceae RC9 gut group	LDL cholesterol	10	-0.0594557	0.0492152	0.261515	-0.00684096	0.00838344	0.414496	-0.00779125	0.00828911	0.347249	15.9158	8	0.0436012	18.1713	9	0.0332377	0.00726524	0.0068234	0.318066
genus Romboutsia	LDL cholesterol	13	-0.00289875	0.0236099	0.904498	0.00227131	0.0120129	0.850035	0.000588149	0.00934662	0.949825	4.24731	11	0.962116	4.27318	12	0.977987	0.000333274	0.00207225	0.875145
genus Roseburia	LDL cholesterol	13	0.0125737	0.081381	0.880011	-0.0175876	0.0159133	0.269066	-0.0373621	0.028098	0.183615	73.465	11	2.66776e-11	76.3393	12	2.04962e-11	-0.00393971	0.00600542	0.525292
genus Ruminiclostridium5	LDL cholesterol	11	0.044946	0.0530914	0.419171	0.0113774	0.0183096	0.534342	0.00583977	0.0128911	0.650542	7.88169	9	0.546111	8.45824	10	0.584169	-0.00251576	0.00331323	0.46709
genus Ruminiclostridium6	LDL cholesterol	14	-0.121676	0.0822486	0.164808	-0.00701589	0.0137718	0.610445	0.013142	0.0372793	0.724443	181.425	12	2.17569e-32	230.666	13	6.518e-42	0.0136183	0.00754601	0.0962583
genus Ruminiclostridium9	LDL cholesterol	9	0.0183284	0.0979714	0.856906	-0.00961714	0.0203204	0.636016	0.00888906	0.02164	0.681241	19.8957	7	0.00579954	19.9236	8	0.010629	-0.000649868	0.00655456	0.923801
genus Ruminococcaceae NK4A214 group	LDL cholesterol	12	0.0081047	0.0476632	0.868369	0.00499855	0.0154672	0.746566	0.00912187	0.0133362	0.49398	15.6713	10	0.109436	15.6721	11	0.153747	7.46156e-05	0.00334245	0.982629
genus Ruminococcaceae UCG002	LDL cholesterol	22	0.020645	0.0215748	0.350041	0.020482	0.0112258	0.06807	0.00813892	0.00805608	0.31236	18.787	20	0.535709	19.1774	21	0.57376	-0.00101654	0.00162683	0.539128
genus Ruminococcaceae UCG003	LDL cholesterol	12	-0.0438719	0.147653	0.772448	0.000136857	0.0153302	0.992877	0.0516177	0.0433707	0.233987	177.015	10	9.75358e-33	185.158	11	8.81775e-34	0.00733064	0.0108087	0.513021
genus Ruminococcaceae UCG004	LDL cholesterol	9	-0.0425722	0.0516017	0.43657	-0.00433642	0.0143259	0.76212	-0.00290859	0.0103988	0.779705	6.89465	7	0.43993	7.51049	8	0.482684	0.00342018	0.0043583	0.45833
genus Ruminococcaceae UCG005	LDL cholesterol	14	0.0223774	0.0276982	0.434871	-0.0163932	0.0137609	0.233539	-0.0174603	0.00976506	0.0737696	9.72807	12	0.639803	12.0903	13	0.520251	-0.00349036	0.00227094	0.150241
genus Ruminococcaceae UCG009	LDL cholesterol	12	0.014315	0.0357278	0.697091	-0.00780244	0.0108161	0.47068	0.00249048	0.00807725	0.757829	10.2346	10	0.420154	10.3529	11	0.498948	-0.00115087	0.00338518	0.74091
genus Ruminococcaceae UCG010	LDL cholesterol	5	-0.0740372	0.0730465	0.385432	-0.0356278	0.0229351	0.120324	-0.0251701	0.0223173	0.259392	7.49443	3	0.0577017	8.74593	4	0.0677735	0.00358893	0.0050706	0.530108
genus Ruminococcaceae UCG011	LDL cholesterol	8	-0.021764	0.0437331	0.636437	-0.0109632	0.00930531	0.238732	-0.0179161	0.00783182	0.0221608	9.70359	6	0.137702	9.7166	7	0.20521	0.000515661	0.00575021	0.931463
genus Ruminococcaceae UCG013	LDL cholesterol	12	-0.0360919	0.0394481	0.381766	-0.000449812	0.0179285	0.979984	0.000241297	0.0147896	0.986983	18.4712	10	0.0475166	20.2947	11	0.0414586	0.00292733	0.00294619	0.343852
genus Ruminococcaceae UCG014	LDL cholesterol	11	-0.0113373	0.0292559	0.707375	-0.0014537	0.0141628	0.918247	0.00758629	0.010679	0.47746	6.65575	9	0.672911	7.13845	10	0.712313	0.00161224	0.00232054	0.504739
genus Ruminococcus1	LDL cholesterol	10	-0.0217541	0.0450936	0.64243	0.00803736	0.0174187	0.644496	0.00127433	0.0162147	0.937358	16.2452	8	0.0390018	16.8611	9	0.0509358	0.0018942	0.00343945	0.596859
genus Ruminococcus2	LDL cholesterol	14	-0.00518667	0.0262372	0.846601	0.0187628	0.0139061	0.177257	0.0232194	0.00988031	0.0187697	10.4954	12	0.572585	11.8613	13	0.539053	0.00235355	0.00201382	0.265217
genus Ruminococcus gauvreauii group	LDL cholesterol	12	0.0186407	0.0623321	0.771021	0.00321917	0.0155363	0.835852	0.0096244	0.0138696	0.487732	19.4488	10	0.0349187	19.4918	11	0.0528161	-0.000655526	0.00440696	0.88471
genus Ruminococcus gnavus group	LDL cholesterol	12	0.0526038	0.0323012	0.134467	-0.00766505	0.0100472	0.445522	-0.00171409	0.00722565	0.812484	7.39283	10	0.687911	10.3696	11	0.49748	-0.00594417	0.00344524	0.115179
genus Ruminococcus torques group	LDL cholesterol	9	-0.00536586	0.166324	0.975164	-0.0043699	0.0197444	0.824841	-0.0709333	0.0596312	0.23423	168.475	7	5.2623e-33	172.841	8	3.27337e-33	-0.0046833	0.0109967	0.682982
genus Sellimonas	LDL cholesterol	9	-0.0075519	0.0439403	0.868405	-0.0033511	0.00819276	0.682516	-0.00575068	0.00734537	0.433686	12.3986	7	0.0881902	12.4016	8	0.134163	0.000263548	0.00632573	0.967931
genus Senegalimassilia	LDL cholesterol	4	0.0152033	0.0636999	0.833588	0.0151894	0.0163606	0.353196	0.00488672	0.0164102	0.765867	4.89372	2	0.0865648	4.96489	3	0.174386	-0.00101049	0.00592528	0.880278
genus Slackia	LDL cholesterol	6	0.00519213	0.0790767	0.9508	-0.0315413	0.0137216	0.0215239	-0.0218847	0.0119408	0.0668363	6.65606	4	0.155219	6.85671	5	0.231517	-0.00276038	0.00794924	0.745904
genus Streptococcus	LDL cholesterol	14	-0.055811	0.0672912	0.423072	-0.0077619	0.0148587	0.601405	0.0121584	0.0186231	0.513843	37.3126	12	0.00019877	40.7458	13	0.000104767	0.00530121	0.00504497	0.314056
genus Subdoligranulum	LDL cholesterol	11	-0.0597651	0.0414895	0.183596	-0.0332491	0.0166771	0.0461852	-0.018796	0.0159118	0.2375	15.53	9	0.077368	17.498	10	0.0640446	0.00308589	0.00288957	0.313354
genus Sutterella	LDL cholesterol	12	-0.142286	0.0654346	0.0547543	0.011387	0.0166998	0.495327	0.016316	0.0169067	0.334514	17.8438	10	0.0576564	28.8261	11	0.00241529	0.0107408	0.00432947	0.0324947
genus Terrisporobacter	LDL cholesterol	5	0.014919	0.0387796	0.726102	0.0339095	0.0159753	0.0337854	0.0364087	0.0129701	0.00499873	4.99713	3	0.172007	5.58738	4	0.232155	0.00243825	0.00409603	0.593576
genus Turicibacter	LDL cholesterol	9	0.0906473	0.057044	0.156067	0.00690985	0.0145703	0.635326	0.00878174	0.0127624	0.491394	10.3134	7	0.171498	13.4867	8	0.0961646	-0.00917358	0.00625079	0.185657
genus Tyzzerella3	LDL cholesterol	13	0.0153793	0.051979	0.772837	0.00113656	0.00867389	0.89575	0.00713376	0.00886732	0.421108	25.1093	11	0.00878662	25.1686	12	0.0140437	-0.00119083	0.00738703	0.874855
Gut microbiota abundance (unknown genus id.1000000073)	LDL cholesterol	15	-0.0231746	0.02277	0.327355	-0.00360803	0.0108245	0.738892	-0.00563886	0.00808405	0.485472	8.38671	13	0.817526	9.06535	14	0.826842	0.00167034	0.00202762	0.424912
Gut microbiota abundance (unknown genus id.1000001215)	LDL cholesterol	9	0.0338307	0.0217941	0.164535	0.00778115	0.01025	0.447769	0.00233152	0.0084808	0.78338	7.26587	7	0.401733	9.75496	8	0.282647	-0.00397433	0.00256648	0.165418
Gut microbiota abundance (unknown genus id.1000005472)	LDL cholesterol	12	-0.00302662	0.0791654	0.970256	0.00915372	0.0132116	0.4884	0.0288536	0.0244604	0.238157	76.7227	10	2.19627e-12	78.11	11	3.41937e-12	0.00266963	0.00627808	0.679674
Gut microbiota abundance (unknown genus id.1000005479)	LDL cholesterol	8	0.0212639	0.0612344	0.740257	0.0176618	0.0132489	0.182507	0.00889055	0.0126806	0.483231	11.8284	6	0.0659075	11.9131	7	0.103452	-0.00123097	0.00593871	0.842648
Gut microbiota abundance (unknown genus id.1000006162)	LDL cholesterol	13	0.0389499	0.0332339	0.265959	-0.0108612	0.0088654	0.220527	0.00127537	0.00821653	0.876648	18.8848	11	0.0631927	21.2302	12	0.04711	-0.00444236	0.00380076	0.267187
Gut microbiota abundance (unknown genus id.1868)	LDL cholesterol	12	-0.0147035	0.0264766	0.59087	0.0028252	0.0121597	0.816273	0.00399783	0.0085439	0.639845	8.98414	10	0.533609	9.54104	11	0.572081	0.00181275	0.00242913	0.472692
Gut microbiota abundance (unknown genus id.2001)	LDL cholesterol	10	0.0021552	0.0351455	0.952607	-0.013649	0.013544	0.313572	-0.010103	0.00992404	0.308664	9.23599	8	0.322781	9.39002	9	0.402078	-0.00122969	0.00336653	0.72438
Gut microbiota abundance (unknown genus id.2041)	LDL cholesterol	12	-0.00123329	0.028484	0.966317	0.00100205	0.0120404	0.933673	0.00969241	0.00918518	0.291323	14.7509	10	0.141413	14.9954	11	0.182707	0.00111212	0.00273138	0.692466
Gut microbiota abundance (unknown genus id.2071)	LDL cholesterol	16	-0.0379347	0.0441633	0.404828	-0.00889622	0.0120163	0.459092	-0.00818984	0.00891978	0.358532	10.9975	14	0.686229	11.4705	15	0.718587	0.00242045	0.00351967	0.502882
Gut microbiota abundance (unknown genus id.2755)	LDL cholesterol	13	0.0637425	0.0402892	0.141927	0.0117342	0.0126528	0.353719	0.00926963	0.0103705	0.371404	16.8482	11	0.112445	19.8314	12	0.0703443	-0.0053706	0.00384831	0.190375
Gut microbiota abundance (unknown genus id.826)	LDL cholesterol	14	-0.0114757	0.0241255	0.642855	0.00487305	0.0124387	0.695231	0.00677776	0.00907717	0.455255	9.73765	12	0.638964	10.4045	13	0.66057	0.00178737	0.00218878	0.430066
Gut microbiota abundance (unknown genus id.959)	LDL cholesterol	11	0.00305471	0.0411378	0.942431	0.00347455	0.00917104	0.704791	-0.000332242	0.0067554	0.960774	9.25588	9	0.413998	9.26305	10	0.507335	-0.000387658	0.00464273	0.935283
genus Veillonella	LDL cholesterol	7	0.160395	0.0831959	0.111787	-0.00732077	0.0169949	0.666641	0.0195364	0.021303	0.359104	13.7097	5	0.0175628	21.9753	6	0.00122339	-0.0118384	0.00681837	0.143035
genus Victivallis	LDL cholesterol	10	-0.0477227	0.0439463	0.309144	0.00637039	0.00731895	0.384084	0.00646031	0.00622412	0.299295	8.75766	8	0.363151	10.4538	9	0.315009	0.00722474	0.00580412	0.248447
order Actinomycetales	LDL cholesterol	5	-0.016737	0.0389079	0.696101	-0.00278436	0.0151848	0.854511	-0.0128307	0.0131921	0.33075	5.20929	3	0.157098	5.22994	4	0.264507	0.000433668	0.00397603	0.920033
order Bacillales	LDL cholesterol	9	-0.00974936	0.0285552	0.742806	-0.00666855	0.00809639	0.410141	-0.00223334	0.00612184	0.715249	6.38855	7	0.495182	6.46117	8	0.595718	0.00112942	0.00419115	0.795334
order Bacteroidales	LDL cholesterol	15	0.0312753	0.0204508	0.150154	0.00277029	0.0133046	0.835057	9.61273e-05	0.0100253	0.99235	5.69852	13	0.95644	8.75817	14	0.846223	-0.00279213	0.00159624	0.103813
order Bifidobacteriales	LDL cholesterol	12	0.142479	0.0520313	0.0208923	-0.0166768	0.0156038	0.285173	0.0110888	0.0191763	0.563093	22.1701	10	0.0142609	37.6705	11	8.89118e-05	-0.0096907	0.00366496	0.0245584
order Burkholderiales	LDL cholesterol	11	-0.0401046	0.0407399	0.350638	-0.00810422	0.0168397	0.630333	0.0137912	0.012237	0.259739	6.89955	9	0.647577	8.82323	10	0.548958	0.00376869	0.00271721	0.198836
order Clostridiales	LDL cholesterol	14	0.0110201	0.0421392	0.798129	0.0139274	0.0153966	0.365688	0.0164167	0.0177604	0.355307	39.7352	12	7.95604e-05	39.8024	13	0.00014873	0.00044585	0.00312915	0.889063
order Coriobacteriales	LDL cholesterol	13	0.00500377	0.0588796	0.933802	0.00394027	0.017014	0.816857	0.00441966	0.0141964	0.755555	17.2524	11	0.100629	17.2525	12	0.140343	-4.22278e-05	0.00411952	0.992005
order Desulfovibrionales	LDL cholesterol	12	-0.0267721	0.0369201	0.484991	-0.0255279	0.0159095	0.108589	-0.0259882	0.0132537	0.0498984	17.6451	10	0.0612539	17.646	11	0.0901662	6.07232e-05	0.00264957	0.982166
order Enterobacteriales	LDL cholesterol	6	-0.000383083	0.0933101	0.996921	-0.023421	0.019347	0.22606	-0.0249088	0.0156247	0.110894	4.08377	4	0.394788	4.15638	5	0.527128	-0.00178174	0.00668105	0.802895
order Erysipelotrichales	LDL cholesterol	13	-0.0454518	0.0497316	0.380344	0.0159908	0.0157008	0.308454	-0.00386005	0.011686	0.741162	8.13062	11	0.701558	8.87093	12	0.713913	0.00264966	0.00307951	0.407922
order Gastranaerophilales	LDL cholesterol	9	0.0338307	0.0217941	0.164535	0.00778115	0.0101171	0.441829	0.00233152	0.0084808	0.78338	7.26587	7	0.401733	9.75496	8	0.282647	-0.00397433	0.00256648	0.165418
order Lactobacillales	LDL cholesterol	15	0.0650906	0.0297093	0.0472792	0.00431315	0.0145489	0.766879	0.0118867	0.0125133	0.34215	17.738	13	0.167724	22.8748	14	0.062337	-0.00429405	0.00221309	0.074347
order Methanobacteriales	LDL cholesterol	10	-0.0244669	0.0245459	0.348062	-0.0024893	0.00743153	0.737652	0.00238327	0.00586796	0.684632	3.58369	8	0.892598	4.85278	9	0.846949	0.00447774	0.00397478	0.292593
order Mollicutes RF9	LDL cholesterol	12	-0.00302662	0.0791654	0.970256	0.00915372	0.0126536	0.46943	0.0288536	0.0244604	0.238157	76.7227	10	2.19627e-12	78.11	11	3.41937e-12	0.00266963	0.00627808	0.679674
order NB1n	LDL cholesterol	13	0.0389499	0.0332339	0.265959	-0.0108612	0.00848621	0.200591	0.00127537	0.00821653	0.876648	18.8848	11	0.0631927	21.2302	12	0.04711	-0.00444236	0.00380076	0.267187
order Pasteurellales	LDL cholesterol	14	0.00402097	0.0232362	0.865499	0.0144275	0.0113909	0.205305	0.0116435	0.00982485	0.235975	24.2429	12	0.0188473	24.5118	13	0.0267355	0.000977586	0.00267946	0.721576
order Rhodospirillales	LDL cholesterol	14	0.0175807	0.0431718	0.691013	0.000998159	0.0117693	0.932412	-0.000107837	0.00915851	0.990606	17.404	12	0.135022	17.6598	13	0.170871	-0.00172074	0.00409762	0.681953
order Selenomonadales	LDL cholesterol	12	0.0138002	0.0403598	0.739482	-0.0132401	0.0164932	0.422112	-0.0156652	0.0125903	0.213416	11.8864	10	0.29273	12.5912	11	0.320883	-0.00199475	0.00259056	0.459099
order Verrucomicrobiales	LDL cholesterol	11	-0.0106186	0.0410215	0.80157	0.019996	0.0143017	0.162066	0.0095289	0.0112493	0.39696	12.7999	9	0.171874	13.1732	10	0.214146	0.00165232	0.00322476	0.620717
order Victivallales	LDL cholesterol	8	0.00411832	0.0290818	0.892022	0.00176454	0.0100047	0.860002	0.00638062	0.00779768	0.413202	7.8053	6	0.252717	7.81389	7	0.349291	0.000346245	0.00426044	0.93787
phylum Actinobacteria	LDL cholesterol	14	0.111422	0.0660542	0.117436	0.00939247	0.0157734	0.551534	0.0294036	0.0172449	0.0881839	30.8112	12	0.00210485	35.0447	13	0.000833383	-0.00531531	0.00413943	0.223357
phylum Bacteroidetes	LDL cholesterol	12	0.0258439	0.0251644	0.328619	0.0204106	0.0151629	0.178273	0.00918388	0.0118504	0.438348	12.0796	10	0.279764	12.7679	11	0.308764	-0.00146867	0.00194562	0.467737
phylum Cyanobacteria	LDL cholesterol	8	-0.0903656	0.0310736	0.0270467	-0.00630426	0.0126417	0.617998	-0.00978341	0.0118873	0.410499	5.07661	6	0.534025	12.4069	7	0.0879463	0.00992253	0.00366489	0.035225
phylum Euryarchaeota	LDL cholesterol	12	0.00531225	0.0248142	0.834786	0.00217363	0.0074499	0.770466	0.00384018	0.00566892	0.498146	7.01174	10	0.724336	7.01545	11	0.797831	-0.000211752	0.00347504	0.952611
phylum Firmicutes	LDL cholesterol	17	0.0128681	0.0292573	0.666335	0.0195628	0.0130603	0.134163	0.0245839	0.0131578	0.0617074	33.2853	15	0.00428537	33.7373	16	0.00589327	0.000993681	0.0022016	0.658198
phylum Lentisphaerae	LDL cholesterol	9	-0.00271258	0.0301454	0.930821	-0.00465348	0.00967469	0.63052	0.00322094	0.00772489	0.676711	9.61017	7	0.211762	9.66764	8	0.289132	0.000912547	0.00445994	0.843699
phylum Proteobacteria	LDL cholesterol	12	0.090093	0.0611902	0.171689	0.0227076	0.0178405	0.203086	0.0133141	0.0205861	0.517793	27.4905	10	0.00217703	32.3311	11	0.000674765	-0.00513178	0.00386732	0.214022
phylum Tenericutes	LDL cholesterol	12	-0.0788211	0.124311	0.540273	0.00401892	0.014851	0.786687	0.0441612	0.0385409	0.251867	165.541	10	2.32135e-30	183.452	11	1.98544e-33	0.0114086	0.0109679	0.322755
phylum Verrucomicrobia	LDL cholesterol	12	0.0244289	0.047405	0.617526	-0.00377748	0.0138841	0.785566	0.016354	0.0163453	0.317052	32.2688	10	0.000361147	32.3765	11	0.000663507	-0.000752915	0.00412199	0.858716
class Actinobacteria	HDL cholesterol	15	0.0804808	0.0537984	0.158539	0.0370046	0.0152446	0.0152077	0.0395457	0.0184559	0.0521357	60.8001	13	3.77734e-08	63.8793	14	2.4225e-08	-0.00306375	0.00377582	0.431736
class Alphaproteobacteria	HDL cholesterol	7	-0.00310863	0.069022	0.96582	0.0160739	0.0158173	0.309524	0.0151759	0.0166413	0.361799	14.3106	5	0.0137524	14.5263	6	0.0242794	0.00172267	0.00627544	0.794674
class Bacilli	HDL cholesterol	18	-0.0380484	0.0497751	0.455752	-0.0124628	0.0128	0.33023	0.0239595	0.018615	0.198058	75.8	16	9.41903e-10	84.2864	17	6.58075e-11	0.00492351	0.00367865	0.199476
class Bacteroidia	HDL cholesterol	15	0.0108504	0.0287875	0.712319	-0.00138451	0.0150474	0.92669	-0.00581677	0.0138177	0.67378	30.842	13	0.00355563	31.8883	14	0.00415502	-0.00149095	0.00224502	0.518223
class Betaproteobacteria	HDL cholesterol	12	0.055193	0.0519869	0.313352	0.00551531	0.0157536	0.726265	-0.00347373	0.0150475	0.817431	18.7167	10	0.0440118	21.3102	11	0.030296	-0.0040038	0.0034013	0.266399
class Clostridia	HDL cholesterol	13	-0.016968	0.0214749	0.446151	-0.0107121	0.0133895	0.42369	-0.00671056	0.00952995	0.481336	11.0416	11	0.439787	11.327	12	0.501121	0.000853092	0.00159979	0.604466
class Coriobacteriia	HDL cholesterol	13	0.0136287	0.0925378	0.885578	-0.00204297	0.0176014	0.907598	-0.0308132	0.0225727	0.172232	50.9826	11	4.16433e-07	52.1241	12	5.89362e-07	-0.00321212	0.00647253	0.629472
class Deltaproteobacteria	HDL cholesterol	13	-0.133775	0.0447961	0.0123788	0.00824533	0.016067	0.607822	-0.0275092	0.0192808	0.153646	32.5338	11	0.00062589	51.6076	12	7.27505e-07	0.00812096	0.00319785	0.0275043
class Erysipelotrichia	HDL cholesterol	13	-0.011597	0.0454512	0.803313	0.0329614	0.0144581	0.0226202	0.0219247	0.0106797	0.0400785	8.79435	11	0.640869	9.37009	12	0.671037	0.00213614	0.00281525	0.463935
class Gammaproteobacteria	HDL cholesterol	6	-0.0860792	0.0443824	0.12445	-0.0107705	0.018599	0.562527	-0.016946	0.014118	0.230018	2.19058	4	0.700754	4.89008	5	0.429442	0.0053608	0.00326278	0.175725
class Lentisphaeria	HDL cholesterol	8	-0.0165433	0.0233127	0.504566	-0.00482756	0.00840463	0.565702	-0.00300443	0.00674784	0.656144	4.60489	6	0.59539	4.973	7	0.663258	0.00207188	0.00341488	0.56627
class Melainabacteria	HDL cholesterol	10	-0.00298034	0.0417721	0.944873	-0.00610737	0.0110491	0.580437	-0.0222343	0.0141595	0.116351	39.0909	8	4.72808e-06	40.278	9	6.76603e-06	-0.00232565	0.00471847	0.635339
class Methanobacteria	HDL cholesterol	10	-0.00167428	0.0224733	0.942441	0.00618939	0.00696106	0.373925	0.00361695	0.00536955	0.500564	7.24949	8	0.509969	7.30828	9	0.605056	0.00088308	0.00364204	0.814518
class Mollicutes	HDL cholesterol	12	0.0139743	0.0390218	0.727702	0.00546885	0.0126944	0.666608	-0.00285118	0.0115847	0.805593	19.4349	10	0.0350736	19.8342	11	0.0476669	-0.00155983	0.00344145	0.660047
class Negativicutes	HDL cholesterol	12	0.0575032	0.0656495	0.401628	-0.0183668	0.0175595	0.295571	-0.0159446	0.0212201	0.452416	37.6245	10	4.41084e-05	42.8623	11	1.14769e-05	-0.00497305	0.00421486	0.265353
class Verrucomicrobiae	HDL cholesterol	11	0.0280353	0.0380219	0.479693	-0.0196308	0.0131641	0.135899	-0.0199653	0.0112117	0.0749529	13.1639	9	0.155329	15.7005	10	0.108533	-0.00393558	0.0029885	0.220413
family Acidaminococcaceae	HDL cholesterol	7	-0.0333116	0.0352677	0.388266	0.0236571	0.0157	0.131857	0.0219744	0.0123428	0.0750199	4.1323	5	0.530529	6.88342	6	0.331763	0.00545026	0.00328597	0.158083
family Actinomycetaceae	HDL cholesterol	5	-0.0506793	0.029681	0.186273	-0.00589437	0.0146656	0.687744	0.0019563	0.0150228	0.89639	3.64212	3	0.302792	8.14808	4	0.0863021	0.00585126	0.00303719	0.149674
family Alcaligenaceae	HDL cholesterol	12	9.00915e-05	0.0703073	0.999003	0.0202671	0.0151094	0.179805	0.0173117	0.0146336	0.236807	20.5231	10	0.0246754	20.6524	11	0.0371564	0.00112135	0.00446822	0.806925
family Bacteroidaceae	HDL cholesterol	9	-0.00982628	0.066923	0.887406	-0.00247978	0.0173693	0.886474	-0.00730074	0.0127139	0.565812	4.65546	7	0.701926	4.65694	8	0.793535	0.000164449	0.00427828	0.970412
family Bacteroidales S24 7group	HDL cholesterol	8	0.0339321	0.0539903	0.552843	0.0191251	0.012985	0.14079	0.023755	0.011195	0.0338441	11.0057	6	0.0881998	11.0743	7	0.13541	-0.00101329	0.00523987	0.853041
family Bifidobacteriaceae	HDL cholesterol	12	0.102285	0.0731531	0.19228	0.00685871	0.01699	0.686441	0.0479104	0.0212875	0.0244085	52.4384	10	9.46475e-08	55.6146	11	5.98005e-08	-0.00400995	0.00515246	0.454436
family Christensenellaceae	HDL cholesterol	12	0.102285	0.0731531	0.19228	0.00685871	0.01699	0.686441	0.0479104	0.0212875	0.0244085	52.4384	10	9.46475e-08	55.6146	11	5.98005e-08	-0.00400995	0.00515246	0.454436
family Clostridiaceae1	HDL cholesterol	10	0.0224145	0.0299728	0.475969	0.00550995	0.0145389	0.704703	0.00655511	0.0105221	0.533293	7.88803	8	0.444484	8.20736	9	0.513392	-0.0012612	0.00223185	0.587503
family Clostridiales vadin BB60 group	HDL cholesterol	15	0.0347188	0.0461204	0.464993	0.00121144	0.0117394	0.917808	-0.0129952	0.0165224	0.431565	64.0409	13	9.84132e-09	70.0757	14	1.8701e-09	-0.00454772	0.00410885	0.288436
family Coriobacteriaceae	HDL cholesterol	13	0.0136287	0.0925378	0.885578	-0.00204297	0.0175024	0.907078	-0.0308132	0.0225727	0.172232	50.9826	11	4.16433e-07	52.1241	12	5.89362e-07	-0.00321212	0.00647253	0.629472
family Defluviitaleaceae	HDL cholesterol	10	0.0224529	0.0286928	0.456441	-0.00710518	0.0116149	0.540718	0.00335906	0.00869344	0.699207	9.8825	8	0.27337	10.4885	9	0.312403	-0.00220405	0.00314683	0.503531
family Desulfovibrionaceae	HDL cholesterol	10	-0.137096	0.0417394	0.0111118	-0.00321843	0.0162583	0.84308	-0.0349458	0.0213638	0.101893	20.7461	8	0.00785344	39.1527	9	1.08128e-05	0.00845651	0.00317415	0.0286193
family Enterobacteriaceae	HDL cholesterol	6	-0.15256	0.164181	0.405373	0.0148312	0.0201537	0.46179	-0.0108162	0.0271613	0.690468	15.2189	4	0.00426814	18.1386	5	0.00277767	0.0103063	0.0117652	0.430482
family Erysipelotrichaceae	HDL cholesterol	13	-0.011597	0.0454512	0.803313	0.0329614	0.0145913	0.0238848	0.0219247	0.0106797	0.0400785	8.79435	11	0.640869	9.37009	12	0.671037	0.00213614	0.00281525	0.463935
family Family XI	HDL cholesterol	8	-0.0892133	0.0470291	0.106615	-0.00852404	0.00852525	0.317379	-0.00967778	0.00829372	0.243259	9.98268	6	0.125383	14.8602	7	0.0378333	0.0105902	0.00618517	0.137702
family Family XIII	HDL cholesterol	10	-0.0115708	0.0398527	0.778941	0.0151265	0.0152209	0.320323	0.0163702	0.0113861	0.15051	6.88441	8	0.549154	7.41965	9	0.593515	0.00192022	0.00262469	0.485289
family Lachnospiraceae	HDL cholesterol	17	0.0267852	0.0862615	0.760445	0.00254674	0.0139195	0.854828	-0.0365237	0.0347787	0.293638	240.415	15	1.16378e-42	250.769	16	3.59862e-44	-0.00462639	0.00575596	0.434091
family Lactobacillaceae	HDL cholesterol	9	-0.0154139	0.0383909	0.700028	0.0124366	0.0096213	0.196146	0.0252641	0.0149819	0.0917359	27.255	7	0.000299829	32.3767	8	7.97253e-05	0.0051312	0.00447389	0.2891
family Methanobacteriaceae	HDL cholesterol	10	-0.00167428	0.0224733	0.942441	0.00618939	0.00705426	0.380271	0.00361695	0.00536955	0.500564	7.24949	8	0.509969	7.30828	9	0.605056	0.00088308	0.00364204	0.814518
family Oxalobacteraceae	HDL cholesterol	14	0.0058396	0.0339085	0.866138	0.00863075	0.00832776	0.300024	0.000699146	0.00820848	0.932123	29.7259	12	0.00307023	29.7867	13	0.00505457	-0.000705106	0.00450141	0.878132
family Pasteurellaceae	HDL cholesterol	14	0.00570066	0.0305229	0.854964	-0.00961408	0.0103695	0.353849	0.010498	0.0128451	0.413773	50.1384	12	1.32101e-06	50.2661	13	2.68381e-06	0.000614647	0.00351664	0.864165
family Peptococcaceae	HDL cholesterol	9	0.00120931	0.0212419	0.956192	-0.000496411	0.0113186	0.965018	-0.00326398	0.00860645	0.704503	7.29491	7	0.398833	7.35067	8	0.499314	-0.000477353	0.00206378	0.823697
family Peptostreptococcaceae	HDL cholesterol	13	0.0206308	0.0221623	0.371887	-0.000285224	0.0123835	0.981624	-0.0135145	0.0110217	0.220135	15.8155	11	0.148121	20.1455	12	0.0643824	-0.00313793	0.00180817	0.110557
family Porphyromonadaceae	HDL cholesterol	9	-0.056212	0.06276	0.400181	0.0137842	0.0183718	0.453078	0.01849	0.0156444	0.237247	9.45803	7	0.221421	11.4911	8	0.175393	0.00461311	0.00376068	0.259601
family Prevotellaceae	HDL cholesterol	16	0.0444258	0.0642366	0.500499	0.00395952	0.0146107	0.786391	0.0130232	0.0176011	0.459357	63.9912	14	2.31401e-08	65.1772	15	3.18108e-08	-0.00226455	0.00444563	0.618415
family Rhodospirillaceae	HDL cholesterol	15	0.0201344	0.0442552	0.656641	0.00789705	0.0103495	0.445442	0.00341664	0.00896256	0.703046	23.2573	13	0.03869	23.5243	14	0.0522559	-0.0016467	0.0042629	0.705532
family Rikenellaceae	HDL cholesterol	19	0.0501507	0.0339859	0.158324	0.0228877	0.0127421	0.0724583	0.0165859	0.0111381	0.136457	29.1174	17	0.0334592	30.9878	18	0.0288806	-0.00250095	0.0023932	0.310646
family Ruminococcaceae	HDL cholesterol	10	-0.0233743	0.0354149	0.527786	-0.0203851	0.0154593	0.187292	0.000527004	0.0160977	0.973884	20.051	8	0.0101449	21.5084	9	0.0105746	0.00239985	0.00314713	0.467617
family Streptococcaceae	HDL cholesterol	13	-0.021928	0.0641378	0.738877	0.0133484	0.0146382	0.361826	0.0101528	0.0156929	0.517652	27.7555	11	0.00352833	28.4298	12	0.00478414	0.00249352	0.00482365	0.615435
Gut microbiota abundance (unknown family id.1000001214)	HDL cholesterol	9	-0.00897173	0.0485532	0.85864	-0.000162707	0.011172	0.98838	-0.0181706	0.0163359	0.266003	43.2511	7	2.98313e-07	43.5056	8	7.05355e-07	-0.00115971	0.00571396	0.844939
Gut microbiota abundance (unknown family id.1000005471)	HDL cholesterol	12	0.0315392	0.0323985	0.353275	-0.00083796	0.0125229	0.94665	-0.00470663	0.0105672	0.65603	15.3075	10	0.121246	17.4427	11	0.0954465	-0.0030327	0.00256783	0.264915
Gut microbiota abundance (unknown family id.1000006161)	HDL cholesterol	13	-0.0614282	0.042712	0.178215	-0.00607466	0.00864553	0.482283	-0.00438606	0.0107803	0.684112	37.3333	11	0.000101312	43.7681	12	1.6725e-05	0.00672522	0.00488418	0.195906
family Veillonellaceae	HDL cholesterol	19	-0.00297733	0.0216917	0.89244	0.00552303	0.010927	0.613244	-0.00535418	0.00963513	0.578421	30.8383	17	0.0208959	30.8658	18	0.0298325	-0.00019792	0.00160675	0.903409
family Verrucomicrobiaceae	HDL cholesterol	11	0.0280749	0.038019	0.479058	-0.0196307	0.012926	0.128839	-0.0199657	0.011215	0.0750319	13.1617	9	0.155426	15.7026	10	0.10847	-0.00393804	0.00298759	0.22002
family Victivallaceae	HDL cholesterol	12	-0.0339231	0.0530974	0.537256	-0.000389744	0.0065684	0.952684	-0.0131592	0.0112512	0.242167	56.7319	10	1.49671e-08	57.6438	11	2.5317e-08	0.00308765	0.00770144	0.696912
genus Actinomyces	HDL cholesterol	6	-0.0430142	0.0559127	0.484619	-0.0040589	0.0129432	0.753831	-0.0169652	0.0207635	0.413891	22.2693	4	0.000177141	23.7111	5	0.000246698	0.00314691	0.00618373	0.637608
genus Adlercreutzia	HDL cholesterol	8	0.0126965	0.048432	0.801972	-0.0131543	0.0129692	0.310451	-0.00354912	0.0100383	0.72367	7.7358	6	0.258106	7.88836	7	0.342541	-0.0014701	0.00427363	0.742587
genus Akkermansia	HDL cholesterol	11	0.0281998	0.0379411	0.476282	-0.019577	0.0129308	0.130029	-0.0199356	0.0112119	0.075391	13.1518	9	0.155855	15.7119	10	0.108183	-0.00394846	0.00298318	0.218278
genus Alistipes	HDL cholesterol	14	-0.056112	0.0715123	0.447873	-0.0167346	0.0157265	0.287282	-0.000615552	0.0146003	0.966371	23.6581	12	0.0226307	24.8987	13	0.0238014	0.00333897	0.00420925	0.443037
genus Allisonella	HDL cholesterol	6	-0.0226002	0.039246	0.595557	-0.00602492	0.00788832	0.445	-0.00368191	0.00653557	0.573186	2.37206	4	0.667682	2.61106	5	0.759685	0.00268303	0.00548822	0.650527
genus Alloprevotella	HDL cholesterol	6	-0.147147	0.0623805	0.077759	-0.00367571	0.00875859	0.674727	-8.99159e-05	0.00929728	0.992284	4.04743	4	0.399625	9.73644	5	0.0830569	0.0205611	0.00867137	0.0767248
genus Anaerofilum	HDL cholesterol	10	-0.0900876	0.0424166	0.0664234	0.01476	0.00900494	0.101192	0.00942446	0.0104667	0.367896	14.1443	8	0.0780811	24.2801	9	0.00387983	0.0113025	0.00472056	0.043561
genus Anaerostipes	HDL cholesterol	11	-0.091425	0.0594889	0.158709	0.0232455	0.0184356	0.207343	0.000301208	0.0203202	0.988173	26.478	9	0.00170546	34.2516	10	0.000167416	0.00643617	0.00395948	0.138499
genus Anaerotruncus	HDL cholesterol	13	-0.0587693	0.0538813	0.298712	-0.022908	0.0158476	0.148314	-0.0142426	0.0168648	0.398383	31.0775	11	0.00107077	33.2212	12	0.000893985	0.00311786	0.00357931	0.402323
genus Bacteroides	HDL cholesterol	9	-0.00982628	0.066923	0.887406	-0.00247978	0.0163128	0.879176	-0.00730074	0.0127139	0.565812	4.65546	7	0.701926	4.65694	8	0.793535	0.000164449	0.00427828	0.970412
genus Barnesiella	HDL cholesterol	14	-0.0762421	0.0311887	0.0309002	-0.00675159	0.0127326	0.595931	-0.0119618	0.0105039	0.254788	13.203	12	0.354458	18.3304	13	0.145371	0.00536996	0.00248752	0.0518265
genus Bifidobacterium	HDL cholesterol	12	0.0471818	0.0515091	0.381231	0.0112842	0.0168303	0.502558	0.0489337	0.0197758	0.0133453	54.8385	10	3.38519e-08	54.8461	11	8.26919e-08	0.000149823	0.00403217	0.971091
genus Bilophila	HDL cholesterol	13	-0.00284708	0.0616023	0.963966	0.00937626	0.0143505	0.513514	0.00927054	0.0129781	0.475029	23.4925	11	0.015051	23.5793	12	0.0231914	0.000910655	0.00451645	0.843886
genus Blautia	HDL cholesterol	13	-0.00284708	0.0616023	0.963966	0.00937626	0.0143505	0.513514	0.00927054	0.0129781	0.475029	23.4925	11	0.015051	23.5793	12	0.0231914	0.000910655	0.00451645	0.843886
genus Butyricicoccus	HDL cholesterol	7	0.0105105	0.0421857	0.813157	-0.00217113	0.0168909	0.897723	-0.011943	0.0202653	0.555641	16.4922	5	0.00557068	17.7503	6	0.00688736	-0.00215398	0.00348765	0.563876
genus Butyricimonas	HDL cholesterol	13	0.090322	0.0363203	0.0302056	0.000682028	0.0121174	0.955115	-0.00498597	0.0134903	0.711682	19.593	11	0.0512451	33.0591	12	0.000947672	-0.00891346	0.00324175	0.0189046
genus Butyrivibrio	HDL cholesterol	15	0.0134264	0.0263184	0.618494	-0.0125376	0.00669352	0.0610553	-0.00820367	0.00584249	0.160277	23.5914	13	0.0351032	24.8821	14	0.035749	-0.00311882	0.00369811	0.414278
genus Candidatus Soleaferrea	HDL cholesterol	11	0.103863	0.0524715	0.0791329	0.00561066	0.00991784	0.571588	0.0206903	0.0104589	0.047901	17.4963	9	0.0414885	22.554	10	0.0125182	-0.00817671	0.00506935	0.14121
genus Catenibacterium	HDL cholesterol	5	0.0853242	0.114163	0.509076	-0.0054718	0.0111199	0.622667	0.00424326	0.0118683	0.720695	8.99597	3	0.0293445	10.5274	4	0.0324217	-0.0109483	0.0153201	0.526424
genus Christensenellaceae R 7group	HDL cholesterol	10	-0.0417486	0.0498634	0.426748	-0.0022597	0.0167697	0.89281	-0.00601813	0.0162697	0.711458	15.7882	8	0.0455133	16.929	9	0.0498393	0.00285559	0.00375594	0.468895
genus Clostridium innocuum group	HDL cholesterol	9	-0.0175469	0.0458304	0.71318	5.21105e-05	0.00990734	0.995803	-0.00516908	0.00847825	0.542069	14.3868	7	0.0447138	14.5428	8	0.0686698	0.00161259	0.00585418	0.790917
genus Clostridium sensustricto1	HDL cholesterol	7	0.00138398	0.0280357	0.96254	-0.00051671	0.0143666	0.971309	0.00872379	0.011907	0.463767	7.23748	5	0.203569	7.3635	6	0.288534	0.000906295	0.00307152	0.779804
genus Collinsella	HDL cholesterol	8	-0.0381895	0.0728401	0.618871	0.00478335	0.0178421	0.788627	-0.000175664	0.0189833	0.992617	15.8885	6	0.0143653	16.6686	7	0.0196625	0.00278048	0.00512264	0.606838
genus Coprobacter	HDL cholesterol	11	-0.0142431	0.0254712	0.589677	-0.0132955	0.0098591	0.177483	-0.015158	0.00723888	0.0362631	11.1943	9	0.262628	11.196	10	0.342452	-0.000106184	0.0028206	0.970792
genus Coprococcus1	HDL cholesterol	11	0.0215515	0.0302926	0.494834	0.0238916	0.0136929	0.081018	0.0179377	0.0122964	0.144626	15.8682	9	0.069685	15.8989	10	0.102563	-0.000296222	0.00224479	0.897919
genus Coprococcus2	HDL cholesterol	8	0.115532	0.0871596	0.233233	0.0243708	0.0145826	0.0946781	0.0302272	0.0110903	0.00641944	3.85489	6	0.696306	4.82854	7	0.680878	-0.00616512	0.00624799	0.361876
genus Coprococcus3	HDL cholesterol	9	0.0237036	0.10041	0.820138	-0.00415856	0.0193912	0.830192	0.00379883	0.0249022	0.878753	35.942	7	7.4342e-06	36.159	8	1.64218e-05	-0.00128786	0.00626557	0.842995
genus Defluviitaleaceae UCG011	HDL cholesterol	8	-0.015875	0.0513315	0.767579	0.00333194	0.0120628	0.782382	0.0167384	0.0146349	0.252736	18.3675	6	0.00537659	19.7229	7	0.00620037	0.00377739	0.00567679	0.530521
genus Desulfovibrio	HDL cholesterol	10	-0.00207906	0.036803	0.956336	0.0191555	0.0130036	0.140725	0.0283944	0.0116133	0.0144856	15.5969	8	0.0485268	17.0858	9	0.0473887	0.00324667	0.00371513	0.407638
genus Dialister	HDL cholesterol	11	-0.0616965	0.0381444	0.140237	0.0293131	0.0137763	0.033354	0.019152	0.00991931	0.0535108	6.06887	9	0.733006	10.8596	10	0.368558	0.00614976	0.00280967	0.0563622
genus Dorea	HDL cholesterol	9	0.00606349	0.0367168	0.8735	0.00303693	0.01692	0.857555	0.00753635	0.0126615	0.551699	9.09826	7	0.245678	9.10068	8	0.333874	0.000112446	0.00260578	0.966785
genus Eggerthella	HDL cholesterol	10	-0.0297766	0.0631666	0.649945	-0.00225025	0.0109883	0.83774	0.00309376	0.0132871	0.815886	34.7991	8	2.90883e-05	36.0364	9	3.90605e-05	0.00372632	0.00698662	0.608285
genus Eisenbergiella	HDL cholesterol	11	0.144114	0.0862975	0.129266	0.00038039	0.0106895	0.971613	0.00400298	0.0119296	0.737211	24.5361	9	0.00352961	31.8419	10	0.000425456	-0.0145931	0.00891438	0.136052
genus Enterorhabdus	HDL cholesterol	6	0.0117497	0.0251138	0.664239	-0.00859415	0.0119837	0.473279	-0.00606517	0.00941414	0.519405	1.82761	4	0.767428	2.41308	5	0.789525	-0.00254004	0.00331962	0.486827
genus Erysipelatoclostridium	HDL cholesterol	15	-0.0266807	0.036281	0.475161	0.00340488	0.0102551	0.739876	0.00673889	0.00928622	0.46803	21.7638	13	0.0591313	23.2846	14	0.055794	0.00277874	0.0029155	0.357929
genus Erysipelotrichaceae UCG003	HDL cholesterol	15	-0.0266807	0.036281	0.475161	0.00340488	0.0102551	0.739876	0.00673889	0.00928622	0.46803	21.7638	13	0.0591313	23.2846	14	0.055794	0.00277874	0.0029155	0.357929
genus Escherichia Shigella	HDL cholesterol	10	0.0251635	0.0439872	0.582992	0.00527063	0.0165554	0.750209	-0.0105343	0.0155447	0.497973	21.4467	8	0.0060509	23.4724	9	0.00521826	-0.00300819	0.00346063	0.410025
genus Eubacterium brachy group	HDL cholesterol	9	-0.0178482	0.0252751	0.502909	-0.00291608	0.00908127	0.748128	0.0010312	0.00666689	0.877077	8.73111	7	0.272542	9.48201	8	0.303278	0.00254801	0.00328394	0.463211
genus Eubacterium coprostanoligenes group	HDL cholesterol	13	0.0054665	0.0642139	0.933688	0.000613677	0.0161037	0.969602	-0.0150903	0.015364	0.326009	25.1994	11	0.00852306	25.4497	12	0.01283	-0.00131637	0.00398282	0.747223
genus Eubacterium eligens group	HDL cholesterol	7	-0.0829442	0.0521111	0.172332	-0.00482057	0.0178718	0.787367	0.0011173	0.0132528	0.932813	3.50615	5	0.622457	6.27971	6	0.392597	0.0069012	0.00414387	0.156714
genus Eubacterium fissicatena group	HDL cholesterol	9	-0.0120746	0.0399699	0.771359	0.00273545	0.00850384	0.747701	-0.00627651	0.00704202	0.372771	10.9306	7	0.141677	10.9646	8	0.203712	0.000768999	0.00520657	0.886746
genus Eubacterium hallii group	HDL cholesterol	16	-0.0154074	0.0324223	0.641966	0.0118091	0.0146426	0.419959	0.00126132	0.0150071	0.933018	47.7929	14	1.42244e-05	48.9558	15	1.78118e-05	0.00149508	0.00256159	0.568739
genus Eubacterium nodatum group	HDL cholesterol	11	-0.0209909	0.0273532	0.462498	0.00602675	0.00744024	0.417927	-0.000678968	0.0060898	0.911226	13.9588	9	0.123799	14.8607	10	0.137224	0.00306216	0.00401559	0.465237
genus Eubacterium oxidoreducens group	HDL cholesterol	4	-0.0106942	0.0876414	0.914037	-0.00449377	0.0148706	0.762507	0.00195169	0.0240023	0.935193	16.6906	2	0.000237511	16.8861	3	0.00074591	0.00156976	0.0102564	0.892404
genus Eubacterium rectale group	HDL cholesterol	8	-0.10844	0.0689168	0.166669	0.00135946	0.0193119	0.943879	-0.000872915	0.0215172	0.96764	13.1092	6	0.0413339	18.8881	7	0.00854527	0.00707697	0.0043515	0.155005
genus Eubacterium ruminantium group	HDL cholesterol	17	-0.0207937	0.0348223	0.559322	-0.018842	0.00949249	0.047151	-0.00681722	0.00941106	0.46883	37.6158	15	0.001028	38.0535	16	0.00148698	0.00138427	0.00331342	0.68203
genus Eubacterium ventriosum group	HDL cholesterol	12	-0.00208816	0.0513181	0.968344	0.00663213	0.0151376	0.661298	0.00993795	0.0118155	0.400295	14.3906	10	0.155908	14.4745	11	0.207839	0.000899297	0.00372461	0.814087
genus Eubacterium xylanophilum group	HDL cholesterol	9	0.0395379	0.0607033	0.535623	0.0121371	0.0145153	0.403062	0.0160285	0.018405	0.383822	22.3737	7	0.00218957	22.9079	8	0.00348453	-0.00196749	0.00481253	0.694885
genus Faecalibacterium	HDL cholesterol	10	0.0121308	0.0225015	0.604484	-0.000240156	0.0133341	0.98563	0.00999249	0.0107547	0.352823	10.9454	8	0.204812	10.962	9	0.278321	-0.000243202	0.00220654	0.914951
genus Family XIII AD3011 group	HDL cholesterol	13	-0.0164641	0.277257	0.953713	-0.0170128	0.0161693	0.292721	0.0748397	0.0557885	0.179761	427.932	11	7.12224e-85	432.344	12	5.28039e-85	0.00761386	0.0226095	0.742639
genus Family XIII UCG001	HDL cholesterol	8	0.0412344	0.0394307	0.335968	0.00666129	0.0163527	0.683749	0.00631342	0.0142925	0.658684	10.5538	6	0.103185	12.1454	7	0.0958767	-0.00325958	0.00342666	0.378211
genus Flavonifractor	HDL cholesterol	5	0.0273115	0.0523026	0.637649	-0.0162004	0.0168934	0.33757	-0.0203992	0.0127925	0.110797	0.882867	3	0.82956	1.76793	4	0.778344	-0.0040181	0.00427103	0.416221
genus Fusicatenibacter	HDL cholesterol	18	-0.0370374	0.0418958	0.389767	0.0129068	0.0121762	0.289141	0.000801069	0.0104626	0.93897	22.2595	16	0.135008	23.4704	17	0.134553	0.00262075	0.0028091	0.364712
genus Gordonibacter	HDL cholesterol	12	0.00340198	0.0223307	0.881945	-0.00253842	0.00691015	0.713361	0.00105717	0.00523089	0.839837	6.19173	10	0.798905	6.2034	11	0.859454	-0.000362718	0.00335824	0.916125
genus Haemophilus	HDL cholesterol	9	0.0264744	0.033983	0.461472	-0.0014877	0.0116586	0.898461	0.0105017	0.0138677	0.448885	25.2499	7	0.00068515	26.2255	8	0.000960904	-0.00207339	0.0039867	0.619048
genus Holdemanella	HDL cholesterol	11	-0.0817207	0.0304356	0.0249988	-0.00100417	0.0103372	0.922614	-0.00325953	0.0136396	0.811124	20.4194	9	0.0154934	37.5781	10	4.49339e-05	0.0090639	0.00329589	0.0224746
genus Holdemania	HDL cholesterol	15	0.0192899	0.0352094	0.593069	0.0213979	0.0104836	0.0412432	0.0171853	0.0118326	0.146399	44.3592	13	2.6754e-05	44.3731	14	5.15364e-05	-0.000224925	0.00352663	0.950116
genus Howardella	HDL cholesterol	9	0.0232592	0.035547	0.533803	0.00512255	0.00850079	0.546777	-0.00115194	0.00803276	0.88597	13.3126	7	0.064848	14.2612	8	0.0752067	-0.00373465	0.00528811	0.502863
genus Hungatella	HDL cholesterol	5	-0.078075	0.105684	0.513601	-0.00183927	0.013133	0.888621	-0.00583219	0.0155352	0.70735	11.8196	3	0.00802721	13.7076	4	0.00828934	0.00948122	0.0136967	0.538562
genus Intestinibacter	HDL cholesterol	14	-0.0125097	0.0366716	0.738907	0.000736495	0.01223	0.95198	0.0026469	0.0108672	0.807565	21.8272	12	0.0395031	22.17	13	0.0527832	0.00125451	0.00288966	0.671893
genus Intestinimonas	HDL cholesterol	17	0.0046057	0.0219346	0.836513	-0.00377313	0.0106388	0.722846	-0.00258235	0.00850807	0.761495	23.554	15	0.0730646	23.7546	16	0.0950041	-0.000724588	0.00202756	0.725794
genus Lachnoclostridium	HDL cholesterol	13	-0.0419799	0.0635786	0.522659	0.00719702	0.0170531	0.672999	0.00713598	0.0174457	0.68251	28.7255	11	0.00250339	30.4151	12	0.0024173	0.00331689	0.0041237	0.438233
genus Lachnospiraceae FCS020 group	HDL cholesterol	12	0.0361512	0.0267643	0.206554	0.00763755	0.0131484	0.561327	0.00643553	0.0111652	0.56435	15.3218	10	0.120763	17.5885	11	0.0916332	-0.00248404	0.00204228	0.251796
genus Lachnospiraceae NC2004 group	HDL cholesterol	9	-0.00788463	0.0315887	0.81006	-0.00998947	0.00982143	0.309101	-0.00774386	0.00766966	0.312651	4.13375	7	0.76425	4.13377	8	0.844857	1.63676e-05	0.00356284	0.996463
genus Lachnospiraceae ND3007 group	HDL cholesterol	3	-0.0185565	0.354972	0.96675	0.0235864	0.0240873	0.327479	0.0221484	0.0210387	0.292457	0.000512367	1	0.981941	0.0137081	2	0.993169	0.00239351	0.0208363	0.927189
genus Lachnospiraceae NK4A136 group	HDL cholesterol	15	0.0159093	0.0199043	0.438484	0.0242467	0.0120868	0.0448508	0.0247377	0.00938921	0.0084214	17.2154	13	0.189643	17.5559	14	0.227759	0.000728535	0.00143665	0.620572
genus Lachnospiraceae UCG001	HDL cholesterol	13	0.00521829	0.0737693	0.944876	-0.0127433	0.0121766	0.295311	0.00644643	0.0159066	0.68528	49.0177	11	9.39253e-07	49.019	12	2.07575e-06	0.00011284	0.00660369	0.986673
genus Lachnospiraceae UCG004	HDL cholesterol	12	-0.0276749	0.0513982	0.602052	0.0137025	0.0143504	0.339652	0.00560912	0.0133265	0.673829	19.2552	10	0.0371385	20.1241	11	0.0436669	0.00228267	0.00339798	0.516947
genus Lachnospiraceae UCG008	HDL cholesterol	11	0.0433616	0.0357854	0.256475	0.00885273	0.00952285	0.352563	0.00169544	0.00704082	0.809709	6.96494	9	0.64077	8.3752	10	0.592239	-0.00435124	0.00366406	0.265408
genus Lachnospiraceae UCG010	HDL cholesterol	9	0.000973083	0.039988	0.981265	0.00108557	0.0141604	0.938892	-0.0105675	0.0143026	0.459998	16.0858	7	0.024344	16.3094	8	0.0381592	-0.00107182	0.00343566	0.764151
genus Lachnospira	HDL cholesterol	9	0.000973083	0.039988	0.981265	0.00108557	0.0141604	0.938892	-0.0105675	0.0143026	0.459998	16.0858	7	0.024344	16.3094	8	0.0381592	-0.00107182	0.00343566	0.764151
genus Lactobacillus	HDL cholesterol	10	0.0152561	0.0427994	0.730718	0.0186547	0.00994529	0.0606915	0.0316543	0.0140815	0.0245809	34.6367	8	3.11357e-05	35.3583	9	5.15056e-05	0.00189526	0.00464222	0.693787
genus Lactococcus	HDL cholesterol	8	0.0310293	0.0296929	0.336282	0.00537633	0.00878365	0.540482	0.00581821	0.00652942	0.372888	3.78409	6	0.705867	4.54162	7	0.715699	-0.00357687	0.00410963	0.417559
genus Marvinbryantia	HDL cholesterol	10	-0.0569449	0.0595801	0.367174	0.00340042	0.0143649	0.812876	-0.00565609	0.0150859	0.707715	19.1686	8	0.0139836	21.0689	9	0.0123481	0.0045779	0.00514051	0.399159
genus Methanobrevibacter	HDL cholesterol	6	-0.0134813	0.0331097	0.70473	0.00266637	0.00942947	0.777353	-0.0023343	0.00824451	0.777074	6.624	4	0.157143	6.82696	5	0.233831	0.00172268	0.00492068	0.743929
genus Odoribacter	HDL cholesterol	7	0.0182791	0.0511902	0.735607	-0.0205416	0.0184568	0.265729	-0.0283049	0.0157523	0.0723555	7.35802	5	0.195346	8.70617	6	0.19079	-0.00357666	0.00373684	0.382456
genus Olsenella	HDL cholesterol	10	-0.00348315	0.0204623	0.869061	-0.012022	0.00751182	0.109509	-0.0144424	0.00567476	0.010927	3.73941	8	0.879837	4.05015	9	0.908081	-0.00147625	0.00264822	0.592471
genus Oscillibacter	HDL cholesterol	13	-0.0214341	0.034192	0.543532	-0.0143559	0.0104974	0.171447	-0.00410367	0.0090642	0.65074	18.5296	11	0.0700777	18.9973	12	0.0885926	0.00169368	0.00321417	0.608697
genus Oscillospira	HDL cholesterol	8	-0.0319985	0.0407601	0.46229	-0.013313	0.0130548	0.307834	-0.00773862	0.00998618	0.438379	1.9906	6	0.920561	2.36747	7	0.936742	0.00245803	0.00400398	0.561822
genus Oxalobacter	HDL cholesterol	11	0.0644114	0.0368404	0.114333	-0.00253099	0.00929635	0.785425	-0.0046388	0.00904522	0.608059	17.6281	9	0.0397415	24.8522	10	0.00563274	-0.0105924	0.00551547	0.0869891
genus Parabacteroides	HDL cholesterol	6	0.0780741	0.0420994	0.137269	0.0419831	0.0184467	0.0228508	0.0417913	0.0138692	0.00258478	3.91072	4	0.418223	4.74391	5	0.447926	-0.00377016	0.00413037	0.412992
genus Paraprevotella	HDL cholesterol	13	0.0602538	0.0301817	0.0712461	0.00141823	0.0102086	0.889509	0.00336865	0.0102378	0.742126	22.5001	11	0.020773	30.5074	12	0.00234068	-0.00643343	0.00325157	0.0734499
genus Parasutterella	HDL cholesterol	14	-0.0720172	0.0390145	0.0897085	-0.0113991	0.0126446	0.367323	-0.0241619	0.0136625	0.0769805	36.2397	12	0.000296458	41.3817	13	8.26077e-05	0.00406086	0.00311212	0.216411
genus Peptococcus	HDL cholesterol	12	-0.00462538	0.0258479	0.861553	-0.0122742	0.00823449	0.13607	-0.00683291	0.0062103	0.271221	11.1732	10	0.344181	11.1819	11	0.428149	-0.000291717	0.00330557	0.93142
genus Phascolarctobacterium	HDL cholesterol	8	-0.0355178	0.0574056	0.558845	0.00590706	0.0138459	0.66965	0.00144205	0.0115971	0.901042	8.00721	6	0.237576	8.58611	7	0.283752	0.00319925	0.00485746	0.534578
genus Prevotella7	HDL cholesterol	10	0.0110279	0.0406904	0.793238	0.00478996	0.00744965	0.520238	0.000166145	0.00659746	0.979909	12.9747	8	0.112722	13.0938	9	0.158408	-0.00152001	0.00561024	0.7933
genus Prevotella9	HDL cholesterol	15	-0.00364848	0.0342742	0.916851	-0.00128973	0.0113857	0.909811	-0.00313323	0.0112624	0.780857	36.4129	13	0.00051178	36.4136	14	0.000904468	5.38703e-05	0.00336868	0.987484
genus Rikenellaceae RC9 gut group	HDL cholesterol	10	-0.0333242	0.0339046	0.354454	0.00503834	0.00736609	0.493981	-0.00122018	0.00564445	0.828853	9.0375	8	0.339143	10.0795	9	0.344087	0.00451475	0.00470085	0.364973
genus Romboutsia	HDL cholesterol	13	0.000357587	0.0292916	0.990478	0.00893587	0.0117376	0.446477	0.0024096	0.011121	0.828465	20.3743	11	0.0404641	20.3851	12	0.0601432	0.000196392	0.00257372	0.940545
genus Roseburia	HDL cholesterol	13	0.00538858	0.0557202	0.924698	-0.0033645	0.0158533	0.83193	-0.022386	0.0191311	0.241945	41.3178	11	2.12465e-05	42.3848	12	2.86867e-05	-0.00219231	0.0041132	0.604639
genus Ruminiclostridium5	HDL cholesterol	11	-0.00668299	0.0643713	0.919589	0.0119269	0.0179879	0.507298	-0.00204886	0.0148167	0.890019	15.8259	9	0.0706074	15.8356	10	0.104437	0.000298147	0.0040178	0.942469
genus Ruminiclostridium6	HDL cholesterol	14	0.00299764	0.0244536	0.904465	-0.0120353	0.011701	0.303681	-0.00819425	0.00993333	0.409414	19.2126	12	0.0835247	19.6192	13	0.105122	-0.00113128	0.00224503	0.623452
genus Ruminiclostridium9	HDL cholesterol	9	-0.0707165	0.0531592	0.225129	0.0241337	0.0159859	0.131124	0.030831	0.0125395	0.0139439	1.39602	7	0.985693	5.26009	8	0.72945	0.00698644	0.00355413	0.0900569
genus Ruminococcaceae NK4A214 group	HDL cholesterol	12	0.0158153	0.0454846	0.735269	0.00226606	0.0144443	0.875337	-0.00474454	0.0128602	0.712179	17.0635	10	0.0729697	17.445	11	0.0953845	-0.00150758	0.00318857	0.646501
genus Ruminococcaceae UCG002	HDL cholesterol	22	0.0288911	0.0291739	0.333855	0.000800497	0.0111732	0.942885	0.00564841	0.010828	0.601913	43.7809	20	0.00160994	45.3956	21	0.00153637	-0.00189078	0.00220154	0.400602
genus Ruminococcaceae UCG003	HDL cholesterol	12	0.0247352	0.0343587	0.488064	0.0143887	0.0138603	0.299213	0.0213543	0.00987288	0.030547	11.4745	10	0.321765	11.4867	11	0.403434	-0.000259612	0.00251576	0.919849
genus Ruminococcaceae UCG004	HDL cholesterol	9	-0.0474808	0.0889589	0.610044	0.012488	0.0157005	0.426389	0.0203937	0.0174861	0.243501	24.9396	7	0.000777747	27.1015	8	0.000679014	0.005854	0.00751497	0.46151
genus Ruminococcaceae UCG005	HDL cholesterol	14	0.114089	0.0817067	0.187912	-0.00141118	0.0137026	0.917974	-0.036677	0.0318367	0.249307	124.896	12	6.50446e-21	165.36	13	1.61656e-28	-0.0132089	0.00669912	0.0721383
genus Ruminococcaceae UCG009	HDL cholesterol	12	-0.0360038	0.0671148	0.603375	-0.00394143	0.0114615	0.730934	-0.0262017	0.0147072	0.0748206	43.5722	10	3.92805e-06	43.6703	11	8.29826e-06	0.000954741	0.00636252	0.883703
genus Ruminococcaceae UCG010	HDL cholesterol	5	-0.0563616	0.0422599	0.274522	0.0601825	0.0185993	0.00121326	0.0514254	0.0203302	0.0114222	1.44615	3	0.694753	8.72386	4	0.0683848	0.00791196	0.00293283	0.0739285
genus Ruminococcaceae UCG011	HDL cholesterol	8	0.0465982	0.0424668	0.314589	-0.0132952	0.00994447	0.18124	-0.0102181	0.00869849	0.240116	10.9623	6	0.0895474	14.3597	7	0.0451416	-0.00761458	0.00558408	0.22163
genus Ruminococcaceae UCG013	HDL cholesterol	12	-0.0756601	0.0352236	0.0572577	0.0107482	0.0166511	0.518608	0.00562516	0.0160427	0.725861	17.653	10	0.0611069	28.5954	11	0.00262199	0.0065477	0.00262991	0.0320065
genus Ruminococcaceae UCG014	HDL cholesterol	11	-0.0204863	0.0445158	0.656286	-0.000851531	0.0125543	0.945923	0.0105187	0.0158744	0.507572	24.9151	9	0.00306656	26.4641	10	0.00316369	0.00264015	0.0035295	0.473538
genus Ruminococcus1	HDL cholesterol	10	-0.0254274	0.0534082	0.646736	-0.0231343	0.0167348	0.166847	-0.00817219	0.0189795	0.666774	27.2477	8	0.000640607	27.6611	9	0.00108648	0.00141871	0.00407231	0.736546
genus Ruminococcus2	HDL cholesterol	14	0.00663112	0.0288531	0.8221	-0.0112201	0.0133269	0.399836	-0.0136969	0.0106881	0.200013	17.3806	12	0.135833	18.2183	13	0.149404	-0.00168444	0.00221483	0.461623
genus Ruminococcus gauvreauii group	HDL cholesterol	12	0.082897	0.065452	0.234028	0.00250563	0.0164466	0.878911	-0.00157756	0.0158215	0.920574	25.898	10	0.0038798	30.4613	11	0.00134057	-0.00614603	0.00463008	0.213878
genus Ruminococcus gnavus group	HDL cholesterol	12	-0.0285396	0.0446896	0.537423	-0.00808637	0.0107196	0.450638	-0.00426064	0.00968007	0.659832	22.9743	10	0.010842	23.6881	11	0.0141143	0.00265746	0.00476753	0.589506
genus Ruminococcus torques group	HDL cholesterol	9	0.0360356	0.0491061	0.486898	-0.00554681	0.0187198	0.766996	0.0146164	0.0177068	0.409103	17.6735	7	0.0135331	18.2347	8	0.0195341	-0.00153274	0.00325113	0.651661
genus Sellimonas	HDL cholesterol	9	0.00610571	0.0596843	0.921387	-0.000735299	0.00824218	0.928914	0.00802383	0.00998306	0.421545	27.4465	7	0.000276906	27.4506	8	0.000590811	0.000280686	0.00859311	0.974854
genus Senegalimassilia	HDL cholesterol	4	-0.0165922	0.050585	0.774062	-0.00998853	0.0143784	0.487249	-0.00724203	0.0130569	0.579134	3.68567	2	0.158368	3.75548	3	0.289108	0.000915761	0.00470508	0.863659
genus Slackia	HDL cholesterol	6	0.0584366	0.0710014	0.456725	-0.015847	0.012154	0.192284	-0.00566983	0.0116326	0.625968	6.43676	4	0.168819	7.78601	5	0.16843	-0.00653786	0.00713991	0.411644
genus Streptococcus	HDL cholesterol	14	-0.0205831	0.0405927	0.621298	0.00162829	0.0139637	0.90717	0.00248246	0.0109066	0.81995	16.2722	12	0.179083	16.7461	13	0.211174	0.00179923	0.00304374	0.565406
genus Subdoligranulum	HDL cholesterol	11	-0.0522261	0.0494899	0.318798	-0.0118634	0.0166272	0.475541	0.0227772	0.020389	0.26394	26.4277	9	0.00173826	34.318	10	0.000163127	0.00565038	0.00344698	0.135589
genus Sutterella	HDL cholesterol	12	-0.0502345	0.0936765	0.603506	-0.0186469	0.01606	0.245611	-0.0269268	0.0190927	0.158445	43.7883	10	3.59275e-06	44.0722	11	7.05847e-06	0.00157819	0.00619728	0.804147
genus Terrisporobacter	HDL cholesterol	5	-0.0400056	0.0562714	0.528411	-0.00593635	0.0148546	0.689428	-0.00458236	0.0190984	0.810381	12.619	3	0.00553724	14.5422	4	0.00575116	0.0040212	0.00594697	0.547391
genus Turicibacter	HDL cholesterol	9	-0.0245211	0.0721781	0.744025	-0.00133589	0.0143447	0.925802	0.0147236	0.0144677	0.308827	19.8366	7	0.00593362	20.7129	8	0.00795044	0.00439556	0.00790448	0.595473
genus Tyzzerella3	HDL cholesterol	13	0.0937685	0.0314818	0.0125531	0.00236198	0.00805919	0.769462	0.00246681	0.0064414	0.701748	7.17143	11	0.785036	15.8574	12	0.197854	-0.0131861	0.0044741	0.0132756
Gut microbiota abundance (unknown genus id.1000000073)	HDL cholesterol	15	0.0347188	0.0461204	0.464993	0.00121144	0.0124388	0.922415	-0.0129952	0.0165224	0.431565	64.0409	13	9.84132e-09	70.0757	14	1.8701e-09	-0.00454772	0.00410885	0.288436
Gut microbiota abundance (unknown genus id.1000001215)	HDL cholesterol	9	-0.00897173	0.0485532	0.85864	-0.000162707	0.0109402	0.988134	-0.0181706	0.0163359	0.266003	43.2511	7	2.98313e-07	43.5056	8	7.05355e-07	-0.00115971	0.00571396	0.844939
Gut microbiota abundance (unknown genus id.1000005472)	HDL cholesterol	12	0.0315392	0.0323985	0.353275	-0.00083796	0.0126671	0.947256	-0.00470663	0.0105672	0.65603	15.3075	10	0.121246	17.4427	11	0.0954465	-0.0030327	0.00256783	0.264915
Gut microbiota abundance (unknown genus id.1000005479)	HDL cholesterol	8	0.0339321	0.0539903	0.552843	0.0191251	0.0129574	0.139947	0.023755	0.011195	0.0338441	11.0057	6	0.0881998	11.0743	7	0.13541	-0.00101329	0.00523987	0.853041
Gut microbiota abundance (unknown genus id.1000006162)	HDL cholesterol	13	-0.0614282	0.042712	0.178215	-0.00607466	0.00904449	0.501812	-0.00438606	0.0107803	0.684112	37.3333	11	0.000101312	43.7681	12	1.6725e-05	0.00672522	0.00488418	0.195906
Gut microbiota abundance (unknown genus id.1868)	HDL cholesterol	12	0.0355386	0.0558893	0.539137	0.00187808	0.0115691	0.871041	0.00497194	0.0174704	0.775957	53.3086	10	6.52518e-08	55.0882	11	7.46702e-08	-0.00295957	0.00512224	0.576185
Gut microbiota abundance (unknown genus id.2001)	HDL cholesterol	10	0.046484	0.0391702	0.269381	0.0100674	0.0126649	0.426668	0.00793408	0.0116688	0.496542	13.7459	8	0.0886331	15.571	9	0.0763981	-0.00386497	0.0037501	0.332863
Gut microbiota abundance (unknown genus id.2041)	HDL cholesterol	12	0.0296822	0.0341346	0.404928	-0.0048215	0.0105683	0.648229	0.00145154	0.0113472	0.898213	25.5362	10	0.00441661	27.5051	11	0.00385244	-0.00287524	0.0032745	0.400511
Gut microbiota abundance (unknown genus id.2071)	HDL cholesterol	16	-0.0679327	0.0403607	0.114505	0.00038239	0.0111433	0.972625	-0.00434263	0.00854252	0.611205	13.879	14	0.458767	16.4669	15	0.351717	0.0051743	0.00321643	0.12999
Gut microbiota abundance (unknown genus id.2755)	HDL cholesterol	13	-0.0243201	0.0412054	0.566973	-5.23957e-05	0.0111121	0.996238	0.000404019	0.00994979	0.96761	21.1465	11	0.0318851	21.8839	12	0.0388419	0.00243635	0.00393369	0.548295
Gut microbiota abundance (unknown genus id.826)	HDL cholesterol	14	-0.00580899	0.0246519	0.817685	0.00139944	0.0112584	0.901076	0.0101211	0.00909246	0.265654	14.9957	12	0.24167	15.6037	13	0.271196	0.00156092	0.00223796	0.498796
Gut microbiota abundance (unknown genus id.959)	HDL cholesterol	11	-0.0144644	0.0370548	0.705354	0.000952265	0.00831389	0.908811	0.00499004	0.00617288	0.418871	8.42608	9	0.491842	8.70959	10	0.559868	0.00222629	0.00418114	0.607301
genus Veillonella	HDL cholesterol	7	0.0457185	0.0815081	0.599066	0.0254723	0.0144628	0.0781998	0.0210268	0.0166368	0.206275	15.7193	5	0.00769305	16.0226	6	0.0136329	-0.00207521	0.00668023	0.7686
genus Victivallis	HDL cholesterol	10	0.0228627	0.0483991	0.649274	0.000143621	0.00729743	0.984298	0.00244293	0.00634888	0.7004	12.7194	8	0.121875	13.0079	9	0.16225	-0.0027231	0.00639294	0.681369
order Actinomycetales	HDL cholesterol	5	-0.0506255	0.0297796	0.18769	-0.0058804	0.0145915	0.686948	0.00197456	0.0150422	0.895563	3.65784	3	0.300861	8.14752	4	0.0863213	0.00583972	0.00304324	0.150798
order Bacillales	HDL cholesterol	9	0.0190088	0.02612	0.490388	-0.00291451	0.00716532	0.68419	-0.0012966	0.00560176	0.816955	1.37434	7	0.986344	2.00781	8	0.980772	-0.00305314	0.00383605	0.452228
order Bacteroidales	HDL cholesterol	15	0.0108504	0.0287875	0.712319	-0.00138451	0.0146242	0.924574	-0.00581677	0.0138177	0.67378	30.842	13	0.00355563	31.8883	14	0.00415502	-0.00149095	0.00224502	0.518223
order Bifidobacteriales	HDL cholesterol	12	0.102285	0.0731531	0.19228	0.00685871	0.017791	0.699855	0.0479104	0.0212875	0.0244085	52.4384	10	9.46475e-08	55.6146	11	5.98005e-08	-0.00400995	0.00515246	0.454436
order Burkholderiales	HDL cholesterol	11	0.0714464	0.057922	0.248634	0.00571645	0.0159301	0.719711	-0.00099215	0.018013	0.956075	21.7664	9	0.00964953	25.9242	10	0.0038435	-0.00506552	0.00386336	0.222265
order Clostridiales	HDL cholesterol	14	-0.010446	0.029314	0.727766	-0.0105932	0.0138079	0.442972	0.00112963	0.0124312	0.927596	22.9278	12	0.0283448	23.2965	13	0.0382533	0.000955595	0.0021756	0.668298
order Coriobacteriales	HDL cholesterol	13	0.0136287	0.0925378	0.885578	-0.00204297	0.0174303	0.906695	-0.0308132	0.0225727	0.172232	50.9826	11	4.16433e-07	52.1241	12	5.89362e-07	-0.00321212	0.00647253	0.629472
order Desulfovibrionales	HDL cholesterol	12	-0.139807	0.0396175	0.00545675	-0.00369761	0.0154852	0.811273	-0.0259809	0.0198983	0.191659	24.3003	10	0.0068421	47.6649	11	1.63805e-06	0.00880942	0.00284101	0.0112352
order Enterobacteriales	HDL cholesterol	6	-0.15256	0.164181	0.405373	0.0148312	0.0206996	0.473685	-0.0108162	0.0271613	0.690468	15.2189	4	0.00426814	18.1386	5	0.00277767	0.0103063	0.0117652	0.430482
order Erysipelotrichales	HDL cholesterol	13	-0.011597	0.0454512	0.803313	0.0329614	0.0146701	0.0246502	0.0219247	0.0106797	0.0400785	8.79435	11	0.640869	9.37009	12	0.671037	0.00213614	0.00281525	0.463935
order Gastranaerophilales	HDL cholesterol	9	-0.00897173	0.0485532	0.85864	-0.000162707	0.0108512	0.988037	-0.0181706	0.0163359	0.266003	43.2511	7	2.98313e-07	43.5056	8	7.05355e-07	-0.00115971	0.00571396	0.844939
order Lactobacillales	HDL cholesterol	15	-0.0621577	0.030519	0.0625798	0.00101507	0.0145027	0.9442	0.0220471	0.0146838	0.133238	22.3648	13	0.049961	37.732	14	0.000571029	0.00679035	0.00227199	0.0104632
order Methanobacteriales	HDL cholesterol	10	-0.00167428	0.0224733	0.942441	0.00618939	0.00688307	0.368536	0.00361695	0.00536955	0.500564	7.24949	8	0.509969	7.30828	9	0.605056	0.00088308	0.00364204	0.814518
order Mollicutes RF9	HDL cholesterol	12	0.0315392	0.0323985	0.353275	-0.00083796	0.0121455	0.944995	-0.00470663	0.0105672	0.65603	15.3075	10	0.121246	17.4427	11	0.0954465	-0.0030327	0.00256783	0.264915
order NB1n	HDL cholesterol	13	-0.0614282	0.042712	0.178215	-0.00607466	0.00831132	0.464846	-0.00438606	0.0107803	0.684112	37.3333	11	0.000101312	43.7681	12	1.6725e-05	0.00672522	0.00488418	0.195906
order Pasteurellales	HDL cholesterol	14	0.00570066	0.0305229	0.854964	-0.00961408	0.0105707	0.363083	0.010498	0.0128451	0.413773	50.1384	12	1.32101e-06	50.2661	13	2.68381e-06	0.000614647	0.00351664	0.864165
order Rhodospirillales	HDL cholesterol	14	0.0269043	0.0450903	0.561812	0.012121	0.0105938	0.252554	0.0081164	0.00957954	0.396848	22.822	12	0.0292755	23.1689	13	0.0396933	-0.00182697	0.00427776	0.67688
order Selenomonadales	HDL cholesterol	12	0.0575032	0.0656495	0.401628	-0.0183668	0.0172727	0.287624	-0.0159446	0.0212201	0.452416	37.6245	10	4.41084e-05	42.8623	11	1.14769e-05	-0.00497305	0.00421486	0.265353
order Verrucomicrobiales	HDL cholesterol	11	0.0280353	0.0380219	0.479693	-0.0196308	0.0127353	0.123207	-0.0199653	0.0112117	0.0749529	13.1639	9	0.155329	15.7005	10	0.108533	-0.00393558	0.0029885	0.220413
order Victivallales	HDL cholesterol	8	-0.0165433	0.0233127	0.504566	-0.00482756	0.00845898	0.568201	-0.00300443	0.00674784	0.656144	4.60489	6	0.59539	4.973	7	0.663258	0.00207188	0.00341488	0.56627
phylum Actinobacteria	HDL cholesterol	14	0.062969	0.0722353	0.400465	0.0262033	0.0146214	0.0731138	0.0509335	0.0176981	0.00400324	44.0821	12	1.47875e-05	44.1911	13	2.85289e-05	-0.000779494	0.00452411	0.866075
phylum Bacteroidetes	HDL cholesterol	12	-0.00350549	0.0242925	0.888128	0.00524695	0.0146525	0.720273	0.0058472	0.0112294	0.602573	13.4744	10	0.198345	13.734	11	0.248066	0.000823994	0.0018773	0.670047
phylum Cyanobacteria	HDL cholesterol	8	0.0289062	0.031807	0.398489	0.0106219	0.011211	0.343412	0.00809103	0.00877901	0.35672	7.5127	6	0.27602	8.09713	7	0.324107	-0.00256314	0.00375169	0.519978
phylum Euryarchaeota	HDL cholesterol	12	0.02516	0.0321566	0.452097	0.00352406	0.00783723	0.652959	-0.00537849	0.00733353	0.463308	20.1026	10	0.0282974	22.0155	11	0.0242532	-0.00439133	0.00450161	0.352319
phylum Firmicutes	HDL cholesterol	17	-0.0311515	0.0228923	0.193678	-0.0152358	0.012333	0.216693	-0.0036098	0.0108327	0.738958	24.318	15	0.0598858	27.2989	16	0.0382785	0.00233545	0.00172235	0.195172
phylum Lentisphaerae	HDL cholesterol	9	-0.0185211	0.0235238	0.456912	-0.00628803	0.0083309	0.450379	-0.00329454	0.00642489	0.608107	4.51792	7	0.718559	4.97066	8	0.760707	0.00234151	0.00347991	0.522618
phylum Proteobacteria	HDL cholesterol	12	-0.0421404	0.0341949	0.246003	0.0104731	0.0154542	0.497969	0.015836	0.012198	0.194203	10.2692	10	0.417204	13.5709	11	0.257653	0.00387681	0.00216209	0.103207
phylum Tenericutes	HDL cholesterol	12	0.0139743	0.0390218	0.727702	0.00546885	0.0132787	0.680449	-0.00285118	0.0115847	0.805593	19.4349	10	0.0350736	19.8342	11	0.0476669	-0.00155983	0.00344145	0.660047
phylum Verrucomicrobia	HDL cholesterol	12	0.00970453	0.0339989	0.781135	-0.0212435	0.0129869	0.101889	-0.0123514	0.0119741	0.3023	19.8723	10	0.0304835	20.8338	11	0.0351346	-0.00205566	0.00295539	0.502546
class Actinobacteria	triglycerides	15	-0.0192271	0.0348762	0.590781	-0.00927947	0.0139199	0.505008	-0.0120938	0.0117019	0.301377	23.5213	13	0.0358298	23.6074	14	0.0510768	0.000534157	0.00244878	0.830713
class Alphaproteobacteria	triglycerides	7	-0.0532098	0.0482925	0.320729	-0.00277235	0.0157465	0.860245	-0.02118	0.0120944	0.0799061	6.44745	5	0.265081	7.05658	6	0.315647	0.00301796	0.00439105	0.52247
class Bacilli	triglycerides	18	0.0531187	0.0560905	0.357714	-0.00528976	0.0141112	0.707763	-0.0194613	0.0210737	0.355753	88.5206	16	4.68149e-12	99.2152	17	1.24323e-13	-0.00576439	0.00414602	0.183464
class Bacteroidia	triglycerides	15	0.00267159	0.0263125	0.920677	0.0160746	0.0150883	0.286711	0.0173705	0.0126164	0.168568	23.6709	13	0.0342962	24.4185	14	0.0407611	0.00131549	0.00205292	0.532792
class Betaproteobacteria	triglycerides	12	0.00290899	0.0532331	0.957497	0.0173181	0.0163266	0.288815	0.0146553	0.0144779	0.311416	18.0475	10	0.054168	18.1431	11	0.0783193	0.000801637	0.00348281	0.8226
class Clostridia	triglycerides	13	-0.00369958	0.0374294	0.923042	0.0144878	0.015106	0.337522	0.0258097	0.0164904	0.117551	30.896	11	0.00114423	33.0723	12	0.000943187	0.00245504	0.00278901	0.397546
class Coriobacteriia	triglycerides	13	-0.107616	0.0659327	0.130906	0.0231453	0.0179791	0.197973	0.0223935	0.0186625	0.230171	23.7992	11	0.0136069	32.7815	12	0.00104697	0.00939749	0.00461214	0.0663826
class Deltaproteobacteria	triglycerides	13	-0.0638891	0.0401113	0.139513	-0.0146003	0.0136708	0.285524	-0.0107577	0.0149147	0.470736	23.9794	11	0.0128202	28.3633	12	0.00489318	0.00406283	0.00286499	0.183865
class Erysipelotrichia	triglycerides	13	-0.0202068	0.052	0.704993	-0.0157984	0.0153273	0.302665	-0.00773473	0.0117251	0.509464	13.2369	11	0.278126	13.3101	12	0.346907	0.000794664	0.00322052	0.809646
class Gammaproteobacteria	triglycerides	6	0.0120739	0.0463555	0.807365	-0.00725539	0.0189675	0.702077	-0.0062501	0.0147337	0.671417	3.17647	4	0.528739	3.35029	5	0.646152	-0.00142039	0.00340692	0.698145
class Lentisphaeria	triglycerides	8	0.00214922	0.0243118	0.932434	0.000927278	0.00890258	0.917044	0.00142987	0.0070376	0.838998	3.65382	6	0.723405	3.65478	7	0.81857	-0.00011008	0.00356106	0.976342
class Melainabacteria	triglycerides	10	0.0259367	0.0379347	0.513465	0.00956582	0.0124566	0.442528	0.0193712	0.0127069	0.127393	29.5922	8	0.000249481	29.719	9	0.000489723	-0.000793186	0.00428525	0.85776
class Methanobacteria	triglycerides	10	-0.00992351	0.0241433	0.691844	0.00253609	0.0076327	0.739688	0.000493573	0.00559819	0.929744	8.49497	8	0.386671	8.70463	9	0.464974	0.00173811	0.00391167	0.668572
class Mollicutes	triglycerides	12	-0.0321059	0.0919959	0.734332	-0.0110107	0.0130308	0.398123	0.0210571	0.0275565	0.444782	99.7119	10	6.2233e-17	103.392	11	3.79407e-17	0.0049303	0.00811544	0.557049
class Negativicutes	triglycerides	12	0.0055436	0.0823415	0.94765	0.00263271	0.0168183	0.875609	-0.00632664	0.0249862	0.800109	54.4611	10	3.98114e-08	54.587	11	9.22219e-08	-0.000803572	0.00528507	0.882175
class Verrucomicrobiae	triglycerides	11	-0.150737	0.0448381	0.00836507	-0.00326597	0.0149978	0.827613	-0.00662083	0.0181671	0.715529	16.8149	9	0.0516941	37.8196	10	4.07957e-05	0.0118166	0.00352421	0.0084832
family Acidaminococcaceae	triglycerides	7	-0.0033362	0.0507506	0.950135	0.00534884	0.0173784	0.758244	-0.000652162	0.0151413	0.965644	9.53015	5	0.089697	9.53611	6	0.145596	0.000264638	0.00472925	0.957543
family Actinomycetaceae	triglycerides	5	0.0827278	0.0315676	0.0789571	0.0083276	0.014641	0.569502	-0.00582683	0.0216215	0.787551	3.78761	3	0.285331	15.5137	4	0.00374627	-0.00984605	0.00323078	0.0555342
family Alcaligenaceae	triglycerides	12	-0.00590203	0.057327	0.920035	-0.017684	0.0152634	0.246623	-0.0164925	0.0119136	0.166254	12.5229	10	0.25158	12.5678	11	0.322509	-0.000690113	0.00364615	0.853666
family Bacteroidaceae	triglycerides	9	0.00953474	0.0796525	0.908081	-0.0185267	0.0187407	0.322869	-0.00658645	0.0141958	0.642667	9.12318	7	0.243933	9.17856	8	0.327457	-0.0010499	0.00509295	0.842544
family Bacteroidales S24 7group	triglycerides	8	-0.0503451	0.0476546	0.331429	-0.0185789	0.0128129	0.147054	-0.0112356	0.0104029	0.280125	7.89648	6	0.245786	8.82928	7	0.265147	0.00389149	0.00462236	0.432122
family Bifidobacteriaceae	triglycerides	12	-0.0178661	0.0496553	0.726478	-0.03894	0.0149707	0.00929291	-0.0134181	0.0140476	0.339484	22.253	10	0.0138662	22.2726	11	0.0223443	0.000328049	0.00349739	0.927122
family Bifidobacteriaceae	triglycerides	12	-0.0178661	0.0496553	0.726478	-0.03894	0.0149707	0.00929291	-0.0134181	0.0140476	0.339484	22.253	10	0.0138662	22.2726	11	0.0223443	0.000328049	0.00349739	0.927122
family Clostridiaceae1	triglycerides	10	-0.00662107	0.0312725	0.837618	-0.0122762	0.014023	0.381339	-0.00491819	0.0109826	0.654285	2.94393	8	0.937827	2.94731	9	0.966347	0.000135353	0.00232735	0.95505
family Clostridiales vadin BB60 group	triglycerides	15	-0.0358601	0.0328685	0.295074	-0.00532677	0.0116288	0.646904	-0.00235974	0.0117636	0.841014	29.9513	13	0.00478643	32.6909	14	0.00319166	0.00319409	0.00292913	0.295311
family Coriobacteriaceae	triglycerides	13	-0.107616	0.0659327	0.130906	0.0231453	0.0184609	0.209934	0.0223935	0.0186625	0.230171	23.7992	11	0.0136069	32.7815	12	0.00104697	0.00939749	0.00461214	0.0663826
family Defluviitaleaceae	triglycerides	10	0.019419	0.0269056	0.491003	-0.0113867	0.0104544	0.276076	-0.0109022	0.00839421	0.19402	2.75544	8	0.948755	4.16241	9	0.900402	-0.00350139	0.00295188	0.269591
family Desulfovibrionaceae	triglycerides	10	-0.0502894	0.027891	0.10904	-0.0103885	0.0155312	0.503574	-0.0150001	0.0115621	0.194509	8.51282	8	0.385042	10.5318	9	0.309169	0.00292406	0.0021228	0.205678
family Enterobacteriaceae	triglycerides	6	0.20981	0.0880118	0.0756688	-0.00194671	0.0192895	0.919613	-0.00625781	0.0199286	0.753512	2.75045	4	0.600415	8.95504	5	0.110871	-0.0156965	0.00630154	0.0674194
family Erysipelotrichaceae	triglycerides	13	-0.0202068	0.052	0.704993	-0.0157984	0.0158678	0.319432	-0.00773473	0.0117251	0.509464	13.2369	11	0.278126	13.3101	12	0.346907	0.000794664	0.00322052	0.809646
family Family XI	triglycerides	8	0.0597514	0.038028	0.167182	-0.00194814	0.00786728	0.804424	0.000414726	0.00594336	0.944369	1.49074	6	0.960108	3.98637	7	0.781346	-0.00790466	0.00500372	0.165243
family Family XIII	triglycerides	10	0.0401037	0.049045	0.437207	0.00659179	0.0169379	0.697148	0.00933896	0.0135594	0.490985	11.1357	8	0.194126	11.7321	9	0.228836	-0.00211415	0.0032299	0.531117
amily Lachnospiraceae	triglycerides	17	-0.0443861	0.0922576	0.63738	0.00739134	0.0144837	0.609827	0.0468797	0.0377848	0.214715	252.094	15	4.59773e-45	271.813	16	1.69631e-48	0.00666291	0.00615115	0.295826
family Lactobacillaceae	triglycerides	9	0.0327555	0.0261393	0.250399	-0.0165642	0.0113755	0.145355	-0.00800197	0.0110974	0.470867	11.6239	7	0.113626	16.3536	8	0.0375899	-0.0051388	0.00304489	0.13533
family Methanobacteriaceae	triglycerides	10	-0.00992351	0.0241433	0.691844	0.00253609	0.00754516	0.736779	0.000493573	0.00559819	0.929744	8.49497	8	0.386671	8.70463	9	0.464974	0.00173811	0.00391167	0.668572
family Oxalobacteraceae	triglycerides	14	0.0145362	0.027858	0.611307	-0.00180295	0.00793965	0.820361	0.000988296	0.00680256	0.884487	18.3995	12	0.104089	18.7866	13	0.12987	-0.00185737	0.00369645	0.624426
family Pasteurellaceae	triglycerides	14	-0.00153158	0.0330843	0.963838	0.00262309	0.0113463	0.817172	-0.00235984	0.0139118	0.865302	54.0776	12	2.64679e-07	54.0811	13	5.85385e-07	-0.000106231	0.00381532	0.978245
family Peptococcaceae	triglycerides	9	-0.0270055	0.0217112	0.253589	-0.00174775	0.013286	0.895341	0.00376611	0.00948465	0.691313	6.51675	7	0.480865	8.93928	8	0.347444	0.00328243	0.00210892	0.163556
family Peptostreptococcaceae	triglycerides	13	0.0188441	0.0192725	0.3492	0.00339625	0.0114576	0.76691	0.00180109	0.00887058	0.839103	6.95651	11	0.802594	7.94874	12	0.789123	-0.00156687	0.001573	0.340606
family Porphyromonadaceae	triglycerides	9	0.0387352	0.0573851	0.521336	-0.0245116	0.019335	0.204894	-0.0253064	0.0141501	0.0737069	7.2748	7	0.40084	8.64949	8	0.372722	-0.00395461	0.00343845	0.287868
family Prevotellaceae	triglycerides	16	-0.0554326	0.0583623	0.358323	-0.00424381	0.0147378	0.773382	-0.0054383	0.0162922	0.738533	48.5974	14	1.04646e-05	51.3631	15	7.19523e-06	0.00360516	0.00403893	0.387156
family Rhodospirillaceae	triglycerides	15	-0.0101455	0.050445	0.843718	0.0104029	0.011232	0.354347	0.00143765	0.0101632	0.887509	27.6813	13	0.0100222	27.7987	14	0.0151288	0.00114164	0.00486249	0.818033
family Rikenellaceae	triglycerides	19	-0.00911226	0.0270691	0.740516	-0.0122935	0.0129507	0.34249	-0.00307792	0.00884926	0.727978	15.9535	17	0.527134	16.0091	18	0.591909	0.000449729	0.00190656	0.816341
family Ruminococcaceae	triglycerides	10	0.0383754	0.0262952	0.182573	0.012274	0.0154747	0.42768	-0.00409353	0.0137376	0.765718	10.1723	8	0.253138	14.4073	9	0.108557	-0.0042639	0.0023364	0.105444
family Streptococcaceae	triglycerides	13	0.170782	0.110494	0.150463	-0.0107978	0.0175755	0.538974	-0.0219987	0.0303982	0.46926	75.5572	11	1.05962e-11	97.8895	12	1.44092e-15	-0.014987	0.00831166	0.0987992
Gut microbiota abundance (unknown family id.1000001214)	triglycerides	9	0.0457243	0.0472242	0.36518	-0.00992065	0.0136313	0.466745	0.0105272	0.0165661	0.525125	37.5428	7	3.701e-06	40.9629	8	2.11816e-06	-0.00443989	0.00555987	0.450785
Gut microbiota abundance (unknown family id.1000005471)	triglycerides	12	-0.0114295	0.0433429	0.797365	0.0182001	0.0139983	0.193543	0.00945673	0.0134303	0.481351	25.2899	10	0.00482221	25.9446	11	0.00661422	0.00174848	0.00343657	0.621939
Gut microbiota abundance (unknown family id.1000006161)	triglycerides	13	0.0438848	0.0262095	0.122219	0.00670533	0.00872582	0.442222	-0.00369738	0.0070147	0.59813	12.9379	11	0.297407	17.0586	12	0.147407	-0.00560974	0.00299703	0.0880514
family Veillonellaceae	triglycerides	19	-0.00217188	0.0196126	0.91312	0.00253414	0.0107418	0.813499	0.00951067	0.00880299	0.279968	23.3976	17	0.136749	24.0141	18	0.154568	0.000976471	0.00145903	0.512318
family Verrucomicrobiaceae	triglycerides	11	-0.15075	0.0448342	0.00835731	-0.00332799	0.0158429	0.83362	-0.006626	0.018171	0.715376	16.8117	9	0.0517479	37.8191	10	4.08048e-05	0.0118148	0.00352311	0.00847593
family Victivallaceae	triglycerides	12	0.0647484	0.0654452	0.345824	0.00346567	0.00709594	0.625266	0.0109767	0.0142248	0.440315	79.1508	10	7.3636e-13	84.7666	11	1.75447e-13	-0.00799516	0.00949183	0.419298
genus Actinomyces	triglycerides	6	0.0604431	0.0510268	0.301774	0.0341936	0.01341	0.0107766	0.0241372	0.0197043	0.220587	17.0595	4	0.00188213	19.6358	5	0.00146241	-0.00438729	0.00564487	0.480433
genus Adlercreutzia	triglycerides	8	-0.0831313	0.0444807	0.110844	0.0358875	0.0137496	0.00905209	0.0228165	0.0120687	0.0586839	4.51733	6	0.607028	10.484	7	0.162766	0.00958677	0.00392471	0.0502891
genus Akkermansia	triglycerides	11	-0.151288	0.0444617	0.00784022	-0.00364167	0.0158983	0.818822	-0.00670057	0.0181577	0.712113	16.5891	9	0.0555524	37.8071	10	4.10009e-05	0.0118608	0.00349584	0.00796342
genus Alistipes	triglycerides	14	0.0396946	0.110122	0.724769	0.00208953	0.0158468	0.895096	-0.00650203	0.0220891	0.768487	51.668	12	7.0983e-07	52.4597	13	1.1218e-06	-0.0027798	0.00648262	0.675659
genus Allisonella	triglycerides	6	0.0186213	0.0654392	0.790106	0.000988487	0.0100753	0.921845	-0.00640965	0.00993217	0.518706	10.2288	4	0.0367446	10.6137	5	0.0596016	-0.00354933	0.00914945	0.717829
genus Alloprevotella	triglycerides	6	0.0238839	0.064657	0.730558	0.00181813	0.00853121	0.831237	0.00458892	0.00694496	0.508769	2.02527	4	0.731111	2.11536	5	0.832963	-0.00269807	0.00898888	0.77901
genus Anaerofilum	triglycerides	10	-0.0113158	0.0414224	0.791635	-0.00416565	0.00930407	0.654353	-0.00222288	0.00783028	0.7765	12.4257	8	0.133197	12.5037	9	0.186381	0.00103279	0.0046099	0.828344
genus Anaerostipes	triglycerides	11	0.0497838	0.0650598	0.463745	-0.0130027	0.0198624	0.512701	0.00369548	0.020157	0.854535	29.1352	9	0.000614876	30.9411	10	0.000600012	-0.00323397	0.00432987	0.474185
genus Anaerotruncus	triglycerides	13	0.0347873	0.0793059	0.669408	-0.0333629	0.0170683	0.0506215	-0.00388674	0.0242963	0.872903	61.9774	11	3.97111e-09	63.4662	12	5.23052e-09	-0.00270805	0.00526825	0.617398
genus Bacteroides	triglycerides	9	0.00953474	0.0796525	0.908081	-0.0185267	0.0194627	0.341145	-0.00658645	0.0141958	0.642667	9.12318	7	0.243933	9.17856	8	0.327457	-0.0010499	0.00509295	0.842544
genus Barnesiella	triglycerides	14	0.0315158	0.0319901	0.343986	0.0132293	0.0125606	0.29223	0.0091657	0.00934611	0.326742	12.7794	12	0.385274	13.3497	13	0.421174	-0.00186721	0.00255155	0.478341
genus Bifidobacterium	triglycerides	12	-0.00442671	0.0362177	0.905142	-0.0144093	0.0141814	0.309597	-0.01931	0.0140442	0.169149	24.9764	10	0.00539051	25.4798	11	0.00775047	-0.00127302	0.0028356	0.663044
genus Bilophila	triglycerides	13	0.0455826	0.043954	0.321972	-0.00802496	0.0140324	0.567399	-0.00294703	0.00965445	0.760175	10.5072	11	0.485418	11.7881	12	0.462846	-0.0036473	0.00322274	0.281814
genus Blautia	triglycerides	13	0.0455826	0.043954	0.321972	-0.00802496	0.0140324	0.567399	-0.00294703	0.00965445	0.760175	10.5072	11	0.485418	11.7881	12	0.462846	-0.0036473	0.00322274	0.281814
genus Butyricicoccus	triglycerides	7	-0.00035693	0.0380115	0.992871	0.000902574	0.0169757	0.957598	-0.0048448	0.0176438	0.783631	12.3563	5	0.030219	12.4027	6	0.0535654	-0.000430818	0.00314408	0.896358
genus Butyricimonas	triglycerides	13	-0.0385659	0.0544988	0.493886	-0.0041388	0.0123168	0.736849	0.0107752	0.0162132	0.506309	40.5182	11	2.91616e-05	43.8333	12	1.63027e-05	0.00461299	0.00486252	0.363158
genus Butyrivibrio	triglycerides	15	0.00112412	0.0253697	0.965331	0.000658129	0.00639185	0.917992	0.00116707	0.00548435	0.831483	20.1781	13	0.0908571	20.1781	14	0.124625	6.19304e-06	0.00356472	0.99864
genus Candidatus Soleaferrea	triglycerides	11	-0.0438743	0.044282	0.347676	0.0111574	0.0109082	0.306379	-0.00222438	0.00816532	0.785301	11.4753	9	0.244529	12.6433	10	0.244303	0.00409501	0.00427851	0.363513
genus Catenibacterium	triglycerides	5	-0.0961811	0.112219	0.454408	0.00763884	0.011744	0.515403	0.00787141	0.0122484	0.520451	7.99985	3	0.0460148	10.3211	4	0.0353532	0.0140497	0.0150588	0.419649
genus Christensenellaceae R 7group	triglycerides	10	0.0746527	0.0981831	0.468864	0.0119384	0.0180832	0.509129	0.0402664	0.0312065	0.19694	56.368	8	2.39166e-09	57.3409	9	4.3481e-09	-0.00274845	0.00739631	0.719841
genus Clostridium innocuum group	triglycerides	9	0.00164437	0.0403484	0.96863	-0.000346405	0.00937127	0.970513	0.00163251	0.00742501	0.825975	10.2516	7	0.174761	10.2516	8	0.247812	-1.5447e-06	0.0051536	0.999769
genus Clostridium sensustricto1	triglycerides	7	-0.0238783	0.0242986	0.370884	-0.0123023	0.0144722	0.395288	-0.0198961	0.0112081	0.0758712	3.92318	5	0.560529	3.95729	6	0.682456	0.000491716	0.00266214	0.860717
genus Collinsella	triglycerides	8	0.0510244	0.0627496	0.447193	0.014161	0.0179898	0.431181	0.0128194	0.01649	0.436921	10.8694	6	0.092497	11.5958	7	0.114659	-0.00279463	0.0044133	0.549943
genus Coprobacter	triglycerides	11	0.0142703	0.0238215	0.563912	0.0171324	0.00936605	0.0673686	0.0180856	0.00713402	0.011241	2.99547	9	0.964474	3.02365	10	0.980862	0.000442741	0.00263746	0.8704
genus Coprococcus1	triglycerides	11	0.00530039	0.0386557	0.893956	-0.00125624	0.0143936	0.930451	-0.0139488	0.0159463	0.381717	23.8292	9	0.00457963	24.6327	10	0.00608684	-0.00157851	0.00286538	0.595117
genus Coprococcus2	triglycerides	8	-0.0564734	0.0908831	0.557202	0.0028004	0.0148024	0.849947	-0.000501926	0.011566	0.965385	4.41044	6	0.621314	4.79597	7	0.684845	0.00404458	0.00651394	0.557494
genus Coprococcus3	triglycerides	9	0.0116115	0.05204	0.829809	9.88476e-05	0.0162317	0.995141	-0.00544315	0.012982	0.675009	8.90176	7	0.259787	9.04861	8	0.338212	-0.00110372	0.0032479	0.743957
genus Defluviitaleaceae UCG011	triglycerides	8	0.0389509	0.0335391	0.289606	-0.0139935	0.0117915	0.235329	-0.0189087	0.0114718	0.0992971	7.22514	6	0.300528	11.1564	7	0.13194	-0.00670276	0.00370966	0.120802
genus Desulfovibrio	triglycerides	10	0.000985587	0.0274975	0.972286	-0.0126523	0.0119147	0.288279	-0.0157335	0.00878637	0.0733459	6.77189	8	0.561433	7.18361	9	0.618009	-0.00178042	0.0027747	0.539039
genus Dialister	triglycerides	11	0.0382452	0.0397953	0.361634	-0.0108245	0.0138988	0.436092	-0.00860266	0.00993586	0.38659	6.7573	9	0.662371	8.23529	10	0.605866	-0.00356258	0.00293042	0.255015
genus Dorea	triglycerides	9	-0.0341954	0.0335707	0.342296	-0.03395	0.0162321	0.0364798	-0.0256419	0.0123837	0.0383938	4.23797	7	0.751996	4.31311	8	0.827826	0.00065415	0.00238634	0.791904
genus Eggerthella	triglycerides	10	-0.0299233	0.0315932	0.371292	0.00321551	0.00905331	0.722458	-0.00180129	0.00692258	0.794706	3.85559	8	0.869912	4.68788	9	0.860624	0.00318726	0.00349365	0.388276
genus Eisenbergiella	triglycerides	11	-0.0666644	0.0861523	0.458894	-0.00791277	0.0109076	0.468184	-0.0114616	0.0106949	0.283863	22.4961	9	0.00743299	23.5394	10	0.00892155	0.00574937	0.00889905	0.534361
genus Enterorhabdus	triglycerides	6	-0.00474168	0.0261831	0.865097	-0.00736582	0.0129428	0.569284	-0.00552285	0.00981246	0.573543	3.55274	4	0.469904	3.55378	5	0.615267	-0.000111346	0.00346007	0.97587
genus Erysipelatoclostridium	triglycerides	15	-0.0200921	0.0292383	0.504042	0.00240484	0.0104072	0.817256	0.00204487	0.00750581	0.785286	12.9451	13	0.452058	13.5588	14	0.48307	0.00184035	0.00234926	0.447444
genus Erysipelotrichaceae UCG003	triglycerides	15	-0.0200921	0.0292383	0.504042	0.00240484	0.0104072	0.817256	0.00204487	0.00750581	0.785286	12.9451	13	0.452058	13.5588	14	0.48307	0.00184035	0.00234926	0.447444
genus Escherichia Shigella	triglycerides	10	-0.0596524	0.0478704	0.247973	0.0182418	0.0160953	0.257063	0.00950895	0.0184563	0.606403	23.4039	8	0.00288257	30.4123	9	0.000373176	0.00583088	0.00376725	0.160264
genus Eubacterium brachy group	triglycerides	9	-0.0141614	0.0235799	0.567053	-0.01236	0.0084988	0.145858	-0.00893123	0.00638052	0.161584	6.25351	7	0.51048	6.30659	8	0.612931	0.000705908	0.0030638	0.824368
genus Eubacterium coprostanoligenes group	triglycerides	13	0.105911	0.0636046	0.124075	0.00315407	0.0158758	0.84252	0.0137372	0.0166141	0.408327	22.7394	11	0.0192316	27.367	12	0.00683961	-0.00590341	0.00394566	0.162736
genus Eubacterium eligens group	triglycerides	7	0.0618656	0.0543343	0.306462	0.0176429	0.0174126	0.310951	0.0163221	0.0135317	0.227733	3.95315	5	0.556181	4.7022	6	0.582535	-0.00374337	0.00432521	0.426345
(genus Eubacterium fissicatena group	triglycerides	9	0.0401197	0.0640292	0.550811	0.015168	0.00970418	0.118043	0.0132731	0.0114134	0.244852	25.8311	7	0.000539885	26.5036	8	0.000860853	-0.00356073	0.00834073	0.682269
genus Eubacterium hallii group	triglycerides	16	0.00432101	0.0487468	0.930622	-0.014787	0.0138757	0.286571	-0.0233625	0.0226223	0.301736	99.371	14	6.25884e-15	102.321	15	4.72946e-15	-0.00248276	0.00385091	0.529532
genus Eubacterium nodatum group	triglycerides	11	-0.00406806	0.028219	0.88855	0.00048613	0.00738401	0.947509	0.00312526	0.00611185	0.60911	13.6643	9	0.134778	13.7683	10	0.183823	0.00108432	0.00414226	0.799391
genus Eubacterium oxidoreducens group	triglycerides	4	0.0847978	0.0701366	0.350184	0.0271486	0.0133139	0.0414391	0.00478763	0.0250242	0.848275	9.67207	2	0.00793848	16.7457	3	0.000797155	-0.00990073	0.00818636	0.350066
(genus Eubacterium rectale group	triglycerides	8	0.0904288	0.0603732	0.184826	0.00166227	0.0190529	0.930477	-0.0160813	0.0196445	0.413005	9.26244	6	0.159348	14.4794	7	0.0432833	-0.00700795	0.00381215	0.115647
genus Eubacterium ruminantium group	triglycerides	17	0.02761	0.0264705	0.313446	0.00675285	0.00910098	0.458093	0.00713325	0.00726655	0.32627	20.0033	15	0.171806	20.8679	16	0.183643	-0.00202814	0.00251877	0.433276
genus Eubacterium ventriosum group	triglycerides	12	-0.121698	0.0504007	0.0363956	-0.00922804	0.0163867	0.573338	-0.0122231	0.0141899	0.389019	12.7734	10	0.236618	19.1715	11	0.0580829	0.00818923	0.00365906	0.0491651
genus Eubacterium xylanophilum group	triglycerides	9	-0.0922444	0.0856171	0.317022	-0.00407387	0.0180446	0.821383	-0.0368128	0.0265028	0.164828	40.7859	7	8.89952e-07	43.5076	8	7.04755e-07	0.00464115	0.00679059	0.516289
genus Faecalibacterium	triglycerides	10	0.0332263	0.0296839	0.295476	0.00746283	0.0168689	0.658199	0.00608472	0.0151108	0.687189	17.3479	8	0.0266831	19.7835	9	0.0192963	-0.00307514	0.00290164	0.320183
genus Family XIII AD3011 group	triglycerides	13	-0.0876093	0.0975628	0.388429	-0.00165844	0.0146242	0.90971	0.0338129	0.0208659	0.105129	48.4015	11	1.21052e-06	55.5269	12	1.45584e-07	0.0101187	0.0079516	0.229422
genus Family XIII UCG001	triglycerides	8	-0.0453884	0.0310098	0.193615	0.00510722	0.0146364	0.727135	0.00549281	0.0113148	0.627355	3.22647	6	0.779932	6.33222	7	0.501537	0.00474914	0.00269483	0.128483
genus Flavonifractor	triglycerides	5	0.00840226	0.113979	0.945875	-0.0130588	0.0218323	0.549747	-0.00537748	0.0242121	0.824237	13.1249	3	0.00437412	13.1929	4	0.0103706	-0.00116075	0.00930933	0.908657
genus Fusicatenibacter	triglycerides	18	0.0317916	0.0430147	0.470558	0.00431139	0.013123	0.742506	0.00733618	0.010565	0.487443	21.5257	16	0.159178	21.9897	17	0.185117	-0.00169298	0.00288284	0.565225
genus Gordonibacter	triglycerides	12	-0.00266705	0.0244158	0.915178	-0.0101264	0.00742476	0.172609	-0.0117712	0.00549293	0.032115	10.9971	10	0.357746	11.1589	11	0.430052	-0.00140825	0.00367162	0.709339
genus Haemophilus	triglycerides	9	-0.0236261	0.0383669	0.557515	-0.0094947	0.0134372	0.479817	-0.00523876	0.0156846	0.738374	29.6024	7	0.000112302	30.7921	8	0.000152987	0.0023865	0.00449933	0.612229
genus Holdemanella	triglycerides	11	0.0620741	0.0281981	0.0552187	0.0023745	0.0107634	0.825396	0.00290757	0.0116246	0.802492	16.1406	9	0.0640021	25.1263	10	0.00511123	-0.00683568	0.00305384	0.05198
genus Holdemania	triglycerides	15	-0.0106819	0.0295105	0.723191	-0.0190069	0.010203	0.0624789	-0.0103409	0.00991703	0.297066	28.6943	13	0.00723148	28.6946	14	0.0114902	3.64335e-05	0.00295558	0.990352
genus Howardella	triglycerides	9	-0.0409086	0.0359681	0.292818	0.00162206	0.00926423	0.86101	0.000739268	0.00861186	0.931591	12.5366	7	0.0842368	15.0762	8	0.0576811	0.00637075	0.00534997	0.272541
genus Hungatella	triglycerides	5	0.0308332	0.0619912	0.65309	0.00137969	0.0118962	0.90767	0.00961742	0.00874786	0.271593	3.74514	3	0.290332	3.89509	4	0.42039	-0.00278456	0.00803453	0.751796
genus Intestinibacter	triglycerides	14	-0.0304816	0.0306468	0.33956	-5.88165e-05	0.0124859	0.996241	-0.000684995	0.00937634	0.941762	13.9377	12	0.304707	15.1486	13	0.298171	0.0024637	0.0024129	0.327372
genus Intestinimonas	triglycerides	17	0.0120477	0.0182723	0.51967	0.00677198	0.00934156	0.468495	0.00509207	0.00728973	0.484848	6.79953	15	0.962976	6.97186	16	0.9738	-0.000701152	0.00168897	0.68392
genus Lachnoclostridium	triglycerides	13	0.0652813	0.150969	0.673794	-0.00851387	0.0175967	0.628503	-0.045908	0.0413225	0.266583	148.882	11	2.5213e-26	156.842	12	2.3093e-27	-0.00750789	0.0097905	0.45931
genus Lachnospiraceae FCS020 group	triglycerides	12	-0.0264821	0.0244083	0.3034	-0.003862	0.0130539	0.767345	-0.000653717	0.010121	0.9485	11.7316	10	0.303421	13.3081	11	0.273667	0.00215926	0.00186268	0.273297
genus Lachnospiraceae NC2004 group	triglycerides	9	-0.0321559	0.032916	0.36116	-0.00782332	0.0104156	0.452585	-0.00515412	0.00799446	0.519114	1.89035	7	0.965659	2.60546	8	0.956632	0.00313917	0.00371216	0.42571
genus Lachnospiraceae ND3007 group	triglycerides	3	-0.623426	0.370941	0.341698	-0.0297368	0.0274761	0.27913	-0.0304914	0.0285668	0.285805	0.795862	1	0.372333	3.35999	2	0.186375	0.0348818	0.0217836	0.355385
genus Lachnospiraceae NK4A136 group	triglycerides	15	-0.0174019	0.0236456	0.474833	-0.0127014	0.0122274	0.298914	-0.0139723	0.0110557	0.206298	22.3605	13	0.0500212	22.4078	14	0.0706139	0.000282992	0.00170659	0.870847
genus Lachnospiraceae UCG001	triglycerides	13	0.0199692	0.053533	0.716217	0.00145822	0.0123865	0.906284	0.00786793	0.0115219	0.494692	23.4817	11	0.0151041	23.5966	12	0.0230674	-0.00111059	0.00478785	0.820827
genus Lachnospiraceae UCG004	triglycerides	12	-0.0255741	0.0492752	0.615049	-0.00552126	0.014219	0.697794	-0.0126327	0.0125377	0.313655	16.2596	10	0.0924378	16.3803	11	0.127589	0.000887316	0.00325693	0.790827
genus Lachnospiraceae UCG008	triglycerides	11	-0.0737425	0.0550784	0.213447	0.0180676	0.0120523	0.13385	0.00323626	0.0113883	0.776276	19.597	9	0.0205689	24.0218	10	0.00754272	0.0080366	0.00563768	0.187754
genus Lachnospiraceae UCG010	triglycerides	9	-0.032312	0.0426644	0.473557	-0.00476875	0.0145356	0.742856	0.0226956	0.0171305	0.185216	16.8666	7	0.0182771	21.547	8	0.00582799	0.00510904	0.00366575	0.206048
genus Lachnospira	triglycerides	9	-0.032312	0.0426644	0.473557	-0.00476875	0.0145356	0.742856	0.0226956	0.0171305	0.185216	16.8666	7	0.0182771	21.547	8	0.00582799	0.00510904	0.00366575	0.206048
genus Lactobacillus	triglycerides	10	0.00735775	0.0278441	0.798268	-0.0140719	0.0105366	0.181706	-0.00758679	0.00924461	0.411833	13.4792	8	0.0963897	14.0303	9	0.121252	-0.00172641	0.00301889	0.583117
genus Lactococcus	triglycerides	8	-0.0525208	0.0421404	0.259097	0.00537123	0.00971931	0.580513	-0.00465559	0.00949919	0.62406	11.1241	6	0.0846155	13.6376	7	0.0580148	0.00679121	0.00583262	0.288481
genus Marvinbryantia	triglycerides	10	-0.0141489	0.0696166	0.844022	0.00278299	0.0153395	0.856033	0.0085899	0.0169349	0.611994	24.1005	8	0.00220453	24.4445	9	0.00365125	0.00203015	0.00600803	0.74413
genus Methanobrevibacter	triglycerides	6	0.00330478	0.0331338	0.925349	-0.00364166	0.00955156	0.703008	-0.00132209	0.00814705	0.871086	6.10375	4	0.191533	6.13593	5	0.293216	-0.000714869	0.00492311	0.891571
genus Odoribacter	triglycerides	7	0.0399295	0.0440093	0.405852	0.0191657	0.0172976	0.267863	0.0215003	0.0136299	0.114695	1.41541	5	0.92262	1.60937	6	0.951901	-0.00141461	0.00321203	0.678028
genus Olsenella	triglycerides	10	0.0566159	0.0326634	0.12127	0.0175623	0.00902955	0.0517776	0.0232408	0.00912062	0.0108293	18.7392	8	0.0163185	21.3884	9	0.0110333	-0.0044952	0.00422692	0.318613
genus Oscillibacter	triglycerides	13	-0.01787	0.0604532	0.773041	-0.017739	0.0107708	0.0995661	-0.0206335	0.0158308	0.192446	53.3402	11	1.55682e-07	53.3512	12	3.56709e-07	-0.000270084	0.00568307	0.962947
genus Oscillospira	triglycerides	8	-0.0340793	0.0426335	0.454556	-0.0141709	0.0132389	0.284441	-0.0121361	0.0104332	0.244737	3.65396	6	0.723386	3.93575	7	0.787148	0.00222073	0.00418348	0.614599
genus Oxalobacter	triglycerides	11	-0.0157619	0.0304166	0.616815	0.00864821	0.0085041	0.309179	0.0094964	0.00653417	0.146128	11.0328	9	0.27347	11.9202	10	0.290432	0.00387409	0.0045532	0.416916
genus Parabacteroides	triglycerides	6	-0.0120887	0.0614015	0.853521	-0.0307146	0.0202483	0.129291	-0.0360167	0.0184753	0.0512415	7.82255	4	0.0982992	8.1557	5	0.147861	-0.00248678	0.00602502	0.70096
genus Paraprevotella	triglycerides	13	-0.013005	0.0437882	0.772001	0.00763307	0.010349	0.460776	0.00456005	0.0128576	0.722846	43.5466	11	8.72136e-06	44.2486	12	1.38516e-05	0.00198655	0.00471753	0.681793
genus Parasutterella	triglycerides	14	0.0817675	0.0441371	0.0886862	0.00967759	0.0137213	0.480625	0.020029	0.0157493	0.203467	42.7046	12	2.53332e-05	50.5853	13	2.36517e-06	-0.00524047	0.00352155	0.162522
genus Peptococcus	triglycerides	12	-0.0225001	0.0269686	0.423591	-0.0071383	0.00855711	0.404171	-0.00241115	0.00666698	0.71761	11.1991	10	0.34222	11.8626	11	0.37406	0.0026548	0.00344902	0.459259
genus Phascolarctobacterium	triglycerides	8	0.030007	0.0518103	0.583548	-0.00427645	0.0147824	0.772357	-0.00690392	0.0109178	0.527154	5.39754	6	0.493926	5.92867	7	0.548102	-0.00319425	0.00438296	0.493584
genus Prevotella7	triglycerides	10	-0.0536263	0.0457494	0.274849	0.00131888	0.0083526	0.874535	-0.00258899	0.00792361	0.743861	14.9354	8	0.0604136	17.3285	9	0.043814	0.00713627	0.00630317	0.290354
genus Prevotella9	triglycerides	15	-0.0206419	0.0251923	0.427341	-0.00996426	0.00989335	0.313854	-0.00617858	0.00839951	0.461982	18.1273	13	0.152745	18.6475	14	0.178862	0.00151262	0.00247664	0.551892
genus Rikenellaceae RC9 gut group	triglycerides	10	0.039602	0.0332559	0.267854	-0.00639234	0.00743805	0.390114	-0.00757622	0.00555967	0.172973	5.49583	8	0.703502	7.56623	9	0.578379	-0.00663428	0.00461069	0.188133
genus Romboutsia	triglycerides	13	0.0160699	0.0224557	0.489135	-0.00323161	0.0116033	0.780622	-0.00839139	0.00889641	0.345562	4.20506	11	0.96353	5.61258	12	0.93434	-0.00233961	0.00197204	0.260461
genus Roseburia	triglycerides	13	-0.0170801	0.0360988	0.645357	-0.00697057	0.0157705	0.658488	0.00443885	0.0124499	0.721438	15.9135	11	0.144371	16.5012	12	0.169345	0.0016979	0.00266412	0.536954
genus Ruminiclostridium5	triglycerides	11	-0.0148694	0.0532668	0.786439	-0.019664	0.0181139	0.277668	-0.0168102	0.012285	0.171204	9.96727	9	0.353141	9.96884	10	0.443232	-0.000124825	0.00332355	0.97086
genus Ruminiclostridium6	triglycerides	14	-0.0523446	0.046247	0.27981	0.000583176	0.0120231	0.961314	0.02242	0.0208952	0.283283	63.0718	12	6.18178e-09	79.7215	13	1.2447e-11	0.00754997	0.00424199	0.10042
genus Ruminiclostridium9	triglycerides	9	0.0701046	0.0903661	0.463276	0.00896015	0.0185212	0.628543	0.00547421	0.0206989	0.791419	18.6179	7	0.00947229	20.0586	8	0.0101166	-0.0044474	0.00604284	0.485668
genus Ruminococcaceae NK4A214 group	triglycerides	12	0.0102176	0.0498337	0.841658	0.0153932	0.015595	0.323612	0.00941853	0.013946	0.499447	18.8567	10	0.0421212	18.8572	11	0.0637052	-5.86157e-05	0.00349446	0.986947
genus Ruminococcaceae UCG002	triglycerides	22	0.0318516	0.0312943	0.320924	0.0206379	0.0119042	0.0829765	0.0235498	0.0114329	0.0394153	46.3616	20	0.00071882	46.5512	21	0.00107882	-0.000675343	0.00236142	0.777827
genus Ruminococcaceae UCG003	triglycerides	12	-0.0631158	0.0969075	0.529535	0.0106692	0.0147853	0.470537	0.0147277	0.0288101	0.609213	84.0138	10	8.16623e-14	89.9761	11	1.68522e-14	0.00597774	0.00709588	0.419243
genus Ruminococcaceae UCG004	triglycerides	9	0.0521473	0.0973452	0.608761	-0.0165811	0.0145453	0.254304	-0.00639298	0.0188367	0.734316	27.4476	7	0.000276779	28.9256	8	0.000326773	-0.00504786	0.00822178	0.558657
genus Ruminococcaceae UCG005	triglycerides	14	-0.0598944	0.0556439	0.302918	-0.00204313	0.0133042	0.877949	0.0192649	0.0205772	0.349156	53.3017	12	3.64017e-07	63.5662	13	1.19945e-08	0.00693455	0.00456173	0.154373
(genus Ruminococcaceae UCG009	triglycerides	12	-0.0142919	0.0510585	0.785249	0.0018558	0.0114814	0.871593	0.00334532	0.0112021	0.765221	22.9858	10	0.0107993	23.2752	11	0.0161603	0.00171616	0.00483653	0.730083
genus Ruminococcaceae UCG010	triglycerides	5	0.0510688	0.061648	0.468198	-0.0325247	0.0212636	0.126117	-0.0569448	0.0255427	0.0257875	5.87921	3	0.117637	12.6138	4	0.0133252	-0.00793308	0.00427941	0.16082
genus Ruminococcaceae UCG011	triglycerides	8	-0.0461648	0.0429298	0.323544	0.00407466	0.00868545	0.638972	0.000329448	0.00842703	0.968815	10.2959	6	0.112732	12.3868	7	0.088535	0.00623031	0.00564416	0.311949
genus Ruminococcaceae UCG013	triglycerides	12	0.00804987	0.0445996	0.860372	-0.0110905	0.0166133	0.504407	-0.00595457	0.016045	0.710551	26.0151	10	0.0037199	26.3136	11	0.00582716	-0.00112776	0.0033292	0.741806
genus Ruminococcaceae UCG014	triglycerides	11	0.0056786	0.0303148	0.855564	0.0204853	0.0144546	0.156419	0.0110006	0.0105116	0.29532	10.6366	9	0.30144	10.6787	10	0.383095	0.000453216	0.0024037	0.854629
genus Ruminococcus1	triglycerides	10	0.00615494	0.0309791	0.847469	0.023514	0.0156024	0.131792	0.00294831	0.0112814	0.793829	8.44903	8	0.39088	8.46219	9	0.488321	-0.000263742	0.00236284	0.913874
genus Ruminococcus2	triglycerides	14	-0.0405366	0.0249959	0.130823	-0.00352622	0.012868	0.784061	0.00857045	0.0103926	0.40956	11.3462	12	0.499509	15.8438	13	0.257669	0.00406936	0.00191883	0.0554602
genus Ruminococcus gauvreauii group	triglycerides	12	-0.0822203	0.0608453	0.206376	-0.00751233	0.0142031	0.596861	-0.0110465	0.0144665	0.445109	20.41	10	0.0256048	23.3632	11	0.0157023	0.00517334	0.0043008	0.256729
genus Ruminococcus gnavus group	triglycerides	12	0.00818543	0.0518688	0.877747	-0.00106246	0.011139	0.924011	0.00100111	0.0110739	0.927967	28.4179	10	0.00154692	28.4753	11	0.00273627	-0.000786077	0.00553145	0.889815
genus Ruminococcus torques group	triglycerides	9	0.000474988	0.10106	0.996381	-0.0381825	0.0177022	0.0310109	-0.0633801	0.037025	0.0869295	68.7858	7	2.59855e-12	73.3679	8	1.0462e-12	-0.00456743	0.00668864	0.516648
genus Sellimonas	triglycerides	9	-0.0479181	0.0496945	0.367039	-0.0119526	0.00859632	0.164398	-0.0131902	0.00860979	0.125522	17.5248	7	0.0143084	18.7878	8	0.0160366	0.00508228	0.00715527	0.500499
genus Senegalimassilia	triglycerides	4	-0.0522285	0.078728	0.575308	-0.0182399	0.0162671	0.262173	-0.0100694	0.0216861	0.642415	8.22938	2	0.016331	9.53781	3	0.0229325	0.00413026	0.00732437	0.629617
genus Slackia	triglycerides	6	0.083951	0.122897	0.532058	-0.000778187	0.0140947	0.95597	-0.00144951	0.0194172	0.940493	17.7593	4	0.00137518	19.9644	5	0.00126911	-0.00871058	0.01236	0.519841
genus Streptococcus	triglycerides	14	0.0152982	0.0694683	0.829403	-0.0114716	0.0152985	0.453347	-0.0129402	0.0185237	0.484816	43.7721	12	1.66985e-05	44.4243	13	2.60952e-05	-0.0022023	0.00520813	0.679878
genus Subdoligranulum	triglycerides	11	0.0161101	0.0385743	0.686	-0.00491238	0.0162688	0.762689	-0.0266086	0.0150162	0.0763964	14.7922	9	0.0968055	17.1503	10	0.071103	-0.0032181	0.00268662	0.261578
genus Sutterella	triglycerides	12	-0.234942	0.104993	0.0491961	0.00749597	0.0163311	0.646235	0.0419513	0.0280376	0.134588	50.5141	10	2.14655e-07	87.3175	11	5.58139e-14	0.018748	0.00694573	0.0223433
genus Terrisporobacter	triglycerides	5	0.0251214	0.0285825	0.444159	0.0141673	0.0130682	0.278317	0.00879971	0.0104574	0.400077	2.37251	3	0.498772	2.749	4	0.600669	-0.00185536	0.00302382	0.582881
genus Turicibacter	triglycerides	9	-0.0581413	0.0927731	0.550737	-0.0155108	0.0157284	0.324052	-0.0116225	0.0185353	0.530629	30.1771	7	8.81118e-05	31.3109	8	0.000123681	0.00521094	0.0101612	0.623856
genus Tyzzerella3	triglycerides	13	-0.0849084	0.0440856	0.0803318	-0.00757326	0.00846219	0.370813	0.00149878	0.0087528	0.864039	19.869	11	0.0471692	27.0344	12	0.00763953	0.0124785	0.00626521	0.0718159
Gut microbiota abundance (unknown genus id.1000000073)	triglycerides	15	-0.0358601	0.0328685	0.295074	-0.00532677	0.0114809	0.64267	-0.00235974	0.0117636	0.841014	29.9513	13	0.00478643	32.6909	14	0.00319166	0.00319409	0.00292913	0.295311
Gut microbiota abundance (unknown genus id.1000001215)	triglycerides	9	0.0457243	0.0472242	0.36518	-0.00992065	0.0134784	0.461706	0.0105272	0.0165661	0.525125	37.5428	7	3.701e-06	40.9629	8	2.11816e-06	-0.00443989	0.00555987	0.450785
Gut microbiota abundance (unknown genus id.1000005472)	triglycerides	12	-0.0114295	0.0433429	0.797365	0.0182001	0.0139977	0.193523	0.00945673	0.0134303	0.481351	25.2899	10	0.00482221	25.9446	11	0.00661422	0.00174848	0.00343657	0.621939
Gut microbiota abundance (unknown genus id.1000005479)	triglycerides	8	-0.0487777	0.0475613	0.344649	-0.0188942	0.0127004	0.136835	-0.0118828	0.0103364	0.250306	7.85691	6	0.248775	8.68624	7	0.275974	0.0036735	0.004616	0.456459
Gut microbiota abundance (unknown genus id.1000006162)	triglycerides	13	0.0438848	0.0262095	0.122219	0.00670533	0.00826412	0.417148	-0.00369738	0.0070147	0.59813	12.9379	11	0.297407	17.0586	12	0.147407	-0.00560974	0.00299703	0.0880514
Gut microbiota abundance (unknown genus id.1868)	triglycerides	12	-0.0529215	0.0599082	0.397773	-0.0140875	0.0119594	0.23882	-4.6365e-05	0.0192256	0.998076	56.4294	10	1.70566e-08	61.3366	11	5.22951e-09	0.00512647	0.00549735	0.373028
Gut microbiota abundance (unknown genus id.2001)	triglycerides	10	-0.0713925	0.0311737	0.0512529	-0.0112407	0.0127903	0.379484	-0.00443659	0.0103582	0.66842	6.22224	8	0.622353	11.281	9	0.256938	0.00671349	0.00298487	0.0546381
Gut microbiota abundance (unknown genus id.2041)	triglycerides	12	-0.0292466	0.0317942	0.379293	-0.00214102	0.0116206	0.853822	0.00557601	0.010829	0.606612	20.2521	10	0.0269561	22.9892	11	0.0177371	0.00354298	0.00304761	0.272008
Gut microbiota abundance (unknown genus id.2071)	triglycerides	16	0.00510474	0.0528534	0.924427	-0.00271517	0.0123994	0.826669	0.00025793	0.0103168	0.980054	22.0997	14	0.0765897	22.1135	15	0.104862	-0.000394317	0.00421132	0.926728
Gut microbiota abundance (unknown genus id.2755)	triglycerides	13	0.0348598	0.0458872	0.463414	0.00895087	0.0116923	0.443953	-0.00132183	0.0112109	0.906143	24.0727	11	0.01243	25.5223	12	0.0125326	-0.00356762	0.00438348	0.432979
Gut microbiota abundance (unknown genus id.826)	triglycerides	14	0.0284137	0.0294912	0.354329	0.0146589	0.0123442	0.235026	0.00303393	0.0110383	0.783428	19.7586	12	0.0717922	21.1792	13	0.0694589	-0.00248673	0.00267721	0.371273
Gut microbiota abundance (unknown genus id.959)	triglycerides	11	-0.00810175	0.0393485	0.841453	-0.0109416	0.00898878	0.223508	-0.0016116	0.00643522	0.802251	9.33621	9	0.406836	9.36524	10	0.497827	0.00074268	0.00443982	0.87085
genus Veillonella	triglycerides	7	0.0349209	0.0478851	0.498553	0.0048026	0.0139209	0.730101	0.00510911	0.0106076	0.630058	4.56675	5	0.471002	4.97435	6	0.547108	-0.00250574	0.00392483	0.551285
genus Victivallis	triglycerides	10	0.0135439	0.0726394	0.85673	-0.00287537	0.008835	0.744839	-0.00494177	0.00945895	0.601361	26.3767	8	0.000905202	26.5943	9	0.00163194	-0.00246517	0.00959478	0.803719
order Actinomycetales	triglycerides	5	0.0826186	0.0317838	0.0804178	0.00835854	0.0145456	0.565531	-0.00586353	0.0216482	0.786503	3.83068	3	0.280338	15.5108	4	0.00375093	-0.00982523	0.00324859	0.0565589
order Bacillales	triglycerides	9	0.0179787	0.0272102	0.529919	0.00752314	0.00775558	0.332032	0.00580245	0.00583702	0.320185	1.25982	7	0.989484	1.46973	8	0.993199	-0.00183083	0.00399609	0.660725
order Bacteroidales	triglycerides	15	0.00267159	0.0263125	0.920677	0.0160746	0.015115	0.287561	0.0173705	0.0126164	0.168568	23.6709	13	0.0342962	24.4185	14	0.0407611	0.00131549	0.00205292	0.532792
order Bifidobacteriales	triglycerides	12	-0.0178661	0.0496553	0.726478	-0.03894	0.0146558	0.00788472	-0.0134181	0.0140476	0.339484	22.253	10	0.0138662	22.2726	11	0.0223443	0.000328049	0.00349739	0.927122
order Burkholderiales	triglycerides	11	-0.0176576	0.0538022	0.750271	0.0127725	0.0165191	0.439407	0.0129274	0.0156289	0.408153	17.2714	9	0.0446311	17.9531	10	0.0557601	0.00213875	0.00358858	0.565869
order Clostridiales	triglycerides	14	-0.00761279	0.0366103	0.838762	0.0140758	0.0153998	0.360702	0.0218883	0.0159145	0.169017	32.9394	12	0.00098931	35.145	13	0.000804319	0.00243616	0.00271777	0.387677
order Coriobacteriales	triglycerides	13	-0.107616	0.0659327	0.130906	0.0231453	0.0181523	0.202288	0.0223935	0.0186625	0.230171	23.7992	11	0.0136069	32.7815	12	0.00104697	0.00939749	0.00461214	0.0663826
order Desulfovibrionales	triglycerides	12	-0.0447974	0.0269444	0.127375	-0.0102985	0.0141289	0.466068	-0.0173423	0.0102359	0.090216	10.3335	10	0.411734	11.5834	11	0.395754	0.00212638	0.00193342	0.29719
order Enterobacteriales	triglycerides	6	0.20981	0.0880118	0.0756688	-0.00194671	0.0204325	0.924096	-0.00625781	0.0199286	0.753512	2.75045	4	0.600415	8.95504	5	0.110871	-0.0156965	0.00630154	0.0674194
order Erysipelotrichales	triglycerides	13	-0.0202068	0.052	0.704993	-0.0157984	0.0158677	0.319429	-0.00773473	0.0117251	0.509464	13.2369	11	0.278126	13.3101	12	0.346907	0.000794664	0.00322052	0.809646
order Gastranaerophilales	triglycerides	9	0.0457243	0.0472242	0.36518	-0.00992065	0.0139973	0.478477	0.0105272	0.0165661	0.525125	37.5428	7	3.701e-06	40.9629	8	2.11816e-06	-0.00443989	0.00555987	0.450785
order Lactobacillales	triglycerides	15	0.0584126	0.0520959	0.282466	-0.0139062	0.0146478	0.342431	-0.0372473	0.0220543	0.0912395	59.944	13	5.37593e-08	78.1913	14	6.11726e-11	-0.00771536	0.00387846	0.0681342
order Methanobacteriales	triglycerides	10	-0.00992351	0.0241433	0.691844	0.00253609	0.00744418	0.733344	0.000493573	0.00559819	0.929744	8.49497	8	0.386671	8.70463	9	0.464974	0.00173811	0.00391167	0.668572
order Mollicutes RF9	triglycerides	12	-0.0114295	0.0433429	0.797365	0.0182001	0.0140485	0.195141	0.00945673	0.0134303	0.481351	25.2899	10	0.00482221	25.9446	11	0.00661422	0.00174848	0.00343657	0.621939
order NB1n	triglycerides	13	0.0438848	0.0262095	0.122219	0.00670533	0.00845327	0.427648	-0.00369738	0.0070147	0.59813	12.9379	11	0.297407	17.0586	12	0.147407	-0.00560974	0.00299703	0.0880514
order Pasteurellales	triglycerides	14	-0.00153158	0.0330843	0.963838	0.00262309	0.011053	0.812409	-0.00235984	0.0139118	0.865302	54.0776	12	2.64679e-07	54.0811	13	5.85385e-07	-0.000106231	0.00381532	0.978245
order Rhodospirillales	triglycerides	14	-0.0109302	0.0489154	0.826943	-0.0108922	0.0116646	0.350415	-0.0085245	0.0103022	0.407986	24.6175	12	0.0167432	24.6227	13	0.0258623	0.000234074	0.00464367	0.960627
order Selenomonadales	triglycerides	12	0.0055436	0.0823415	0.94765	0.00263271	0.0174993	0.880413	-0.00632664	0.0249862	0.800109	54.4611	10	3.98114e-08	54.587	11	9.22219e-08	-0.000803572	0.00528507	0.882175
order Verrucomicrobiales	triglycerides	11	-0.150737	0.0448381	0.00836507	-0.00326597	0.0162714	0.840918	-0.00662083	0.0181671	0.715529	16.8149	9	0.0516941	37.8196	10	4.07957e-05	0.0118166	0.00352421	0.0084832
order Victivallales	triglycerides	8	0.00214922	0.0243118	0.932434	0.000927278	0.0092367	0.920034	0.00142987	0.0070376	0.838998	3.65382	6	0.723405	3.65478	7	0.81857	-0.00011008	0.00356106	0.976342
phylum Actinobacteria	triglycerides	14	0.0357585	0.0605304	0.565646	-0.00379551	0.0174725	0.828031	-0.0159723	0.0152932	0.296298	28.4851	12	0.00469525	30.3393	13	0.00420714	-0.00335204	0.00379276	0.394167
phylum Bacteroidetes	triglycerides	12	0.0112026	0.0231983	0.63956	0.0139769	0.0144943	0.334892	0.0137058	0.0106306	0.197302	11.2899	10	0.335384	11.307	11	0.417917	0.000220628	0.00179342	0.904528
phylum Cyanobacteria	triglycerides	8	-0.000200899	0.0322069	0.995225	-0.0185804	0.0112073	0.0973402	-0.013274	0.00870029	0.127085	7.10194	6	0.311523	7.31454	7	0.396881	-0.00161031	0.00379966	0.686482
phylum Euryarchaeota	triglycerides	12	-0.0288182	0.0302124	0.362646	-0.00119507	0.00767038	0.876188	0.000371162	0.00690064	0.957105	16.3354	10	0.0904251	17.9442	11	0.0828835	0.00419717	0.00422928	0.344405
phylum Firmicutes	triglycerides	17	0.0223198	0.03293	0.508222	0.0126381	0.013266	0.340759	0.00832917	0.0148199	0.574098	46.3397	15	4.69442e-05	47.0481	16	6.69351e-05	-0.00118635	0.0024775	0.63895
phylum Lentisphaerae	triglycerides	9	-0.000363053	0.0245311	0.988605	0.000871373	0.00843161	0.917688	3.21403e-05	0.00670031	0.996173	4.07502	7	0.771097	4.0753	8	0.850266	6.07706e-05	0.00362883	0.987106
phylum Proteobacteria	triglycerides	12	0.0342464	0.0351734	0.353197	0.00227229	0.0156758	0.884746	-0.0113205	0.0114462	0.322655	7.40494	10	0.686742	9.28202	11	0.595878	-0.00304627	0.00222345	0.200639
phylum Tenericutes	triglycerides	12	-0.0321059	0.0919959	0.734332	-0.0110107	0.0139022	0.428352	0.0210571	0.0275565	0.444782	99.7119	10	6.2233e-17	103.392	11	3.79407e-17	0.0049303	0.00811544	0.557049
phylum Verrucomicrobia	triglycerides	12	-0.0645957	0.0422003	0.156844	-0.00423798	0.0145688	0.771132	-0.0111231	0.0158085	0.481675	28.1314	10	0.00171985	33.3248	11	0.000466026	0.00498533	0.00366911	0.204089
phylum Verrucomicrobia	triglycerides	12	-0.0645957	0.0422003	0.156844	-0.00423798	0.0145688	0.771132	-0.0111231	0.0158085	0.481675	28.1314	10	0.00171985	33.3248	11	0.000466026	0.00498533	0.00366911	0.204089

## Sheet: Supplementary TableS2
Supplementary Table S2. GWAS statistics of bacterial taxa at PIVW<1.0×10-5
		MR analysis
exposure	outcome	nsnp	b_MR.Egger	se_MR.Egger	pval_MR.Egger	b_Weighted.median	se_Weighted.median	pval_Weighted.median	b_Inverse.variance.weighted	se_Inverse.variance.weighted	pval_Inverse.variance.weighted
class Actinobacteria	apolipoprotein A	15	0.0772027	0.0584944	0.209662	0.0313238	0.0163129	0.0548341	0.0471988	0.0197978	0.0171234
family Acidaminococcaceae	apolipoprotein A	7	0.00336318	0.0363077	0.929795	0.0280603	0.0152532	0.0658227	0.0252747	0.0118635	0.0331335
family Bacteroidales S24 7group	apolipoprotein A	8	0.0235298	0.050585	0.658224	0.0212792	0.0131701	0.106155	0.0294456	0.0104646	0.00489568
family Bifidobacteriaceae	apolipoprotein A	12	0.116526	0.0809564	0.180603	0.0201903	0.0185378	0.27609	0.053805	0.0236194	0.0227263
genus Bifidobacterium	apolipoprotein A	12	0.0601029	0.0555038	0.304289	0.021199	0.0165603	0.200509	0.0560573	0.0213199	0.00855496
genus Coprobacter	apolipoprotein A	11	-0.0268541	0.0235149	0.282925	-0.0118346	0.00966756	0.220894	-0.0157404	0.00704391	0.0254429
genus Lachnospiraceae NK4A136 group	apolipoprotein A	15	0.0271435	0.0188422	0.173355	0.0204837	0.0125336	0.102194	0.0225159	0.00882856	0.0107617
genus Lactobacillus	apolipoprotein A	10	0.0216202	0.0489023	0.670117	0.0133676	0.0109463	0.222012	0.0315605	0.0159711	0.0481431
genus Parabacteroides	apolipoprotein A	6	0.109758	0.0433489	0.0645304	0.0311591	0.019622	0.112294	0.0379609	0.0160995	0.0183793
genus Ruminiclostridium9	apolipoprotein A	9	-0.0472964	0.054744	0.416232	0.023986	0.017688	0.17508	0.0363676	0.0129126	0.00485583
genus Ruminococcaceae UCG009	apolipoprotein A	12	-0.031773	0.0548618	0.575303	-0.0182657	0.0108585	0.0925386	-0.0295147	0.0119899	0.0138312
genus Ruminococcaceae UCG010	apolipoprotein A	5	0.00413686	0.0434816	0.930202	0.0436683	0.0191917	0.0228836	0.0513014	0.0141855	0.000298662
Gut microbiota abundance (unknown genus id.1000005479)	apolipoprotein A	8	0.0299255	0.0479527	0.555555	0.0214894	0.0125819	0.0876441	0.0269038	0.00989968	0.00657493
order Bifidobacteriales	apolipoprotein A	12	0.116526	0.0809564	0.180603	0.0201903	0.0184189	0.273004	0.053805	0.0236194	0.0227263
phylum Actinobacteria	apolipoprotein A	14	0.112824	0.0795969	0.181793	0.010139	0.0157518	0.519788	0.0519912	0.01998	0.00926366
phylum Verrucomicrobia	apolipoprotein A	12	-0.0195579	0.0319677	0.554323	-0.0202686	0.0128639	0.115112	-0.0238642	0.0110152	0.0302756
family Desulfovibrionaceae	apolipoprotein B	10	-0.0294155	0.032768	0.395562	-0.0433825	0.0162145	0.00746097	-0.0417668	0.0123446	0.000715914
genus Christensenellaceae R 7group	apolipoprotein B	10	0.0373931	0.0700557	0.608013	0.0433731	0.0190499	0.0227969	0.047134	0.0220979	0.0329275
genus Lachnospiraceae UCG010	apolipoprotein B	9	-0.0251132	0.0287108	0.410743	0.00914269	0.0163794	0.576719	0.0274117	0.0121682	0.0242761
genus Lachnospiraceae UCG010	apolipoprotein B	9	-0.0251132	0.0287108	0.410743	0.00914269	0.0163794	0.576719	0.0274117	0.0121682	0.0242761
genus Methanobrevibacter	apolipoprotein B	6	-0.0083038	0.0280442	0.781892	-0.0163407	0.010156	0.107622	-0.0164725	0.00767706	0.0318991
genus Oscillospira	apolipoprotein B	8	-0.0462944	0.0450226	0.343489	-0.0396111	0.0150179	0.00834976	-0.0266697	0.0109055	0.0144638
genus Parasutterella	apolipoprotein B	14	0.0656538	0.0266062	0.029623	0.0260232	0.0120172	0.03035	0.0315944	0.00937706	0.000753513
genus Peptococcus	apolipoprotein B	12	-0.0474092	0.0266368	0.105455	-0.0183505	0.00875662	0.0361169	-0.0194875	0.0067112	0.00368744
genus Ruminococcaceae UCG010	apolipoprotein B	5	-0.0540996	0.0738526	0.516886	-0.0472145	0.0212728	0.0264542	-0.042138	0.0209904	0.0446976
genus Ruminococcaceae UCG011	apolipoprotein B	8	-0.0232829	0.0342613	0.522116	-0.0181227	0.00895482	0.0429913	-0.0147602	0.00662364	0.025853
genus Ruminococcus2	apolipoprotein B	14	-0.00742358	0.0263128	0.782652	0.00984813	0.0134245	0.463196	0.0264603	0.0102594	0.00990511
genus Terrisporobacter	apolipoprotein B	5	0.0268459	0.0299277	0.435809	0.0387933	0.0145193	0.00754357	0.0357912	0.010924	0.00105143
order Desulfovibrionales	apolipoprotein B	12	-0.044961	0.0353343	0.232004	-0.0413486	0.015598	0.00802809	-0.0323058	0.0127769	0.0114566
family Desulfovibrionaceae	LDL cholesterol	10	-0.010318	0.0332081	0.763963	-0.0296861	0.0162552	0.0678117	-0.0356918	0.0129068	0.00568621
genus Family XIII AD3011 group	LDL cholesterol	13	0.00742071	0.0711319	0.918791	0.0180532	0.0143341	0.207864	0.0288337	0.0142665	0.043272
genus Methanobrevibacter	LDL cholesterol	6	0.0047225	0.0335358	0.894819	-0.0120351	0.0103503	0.244921	-0.0181669	0.00872062	0.0372323
genus Oscillospira	LDL cholesterol	8	-0.0522301	0.0518323	0.352506	-0.0383904	0.0148203	0.0095868	-0.0257261	0.0120132	0.0322354
genus Parasutterella	LDL cholesterol	14	0.0520733	0.0245582	0.0554951	0.032093	0.011328	0.00461023	0.0253895	0.00838331	0.00245709
genus Peptococcus	LDL cholesterol	12	-0.0484918	0.0267324	0.0997537	-0.0143644	0.0092002	0.118449	-0.0177382	0.00673545	0.00844958
genus Ruminococcaceae UCG011	LDL cholesterol	8	-0.021764	0.0437331	0.636437	-0.0109632	0.00930531	0.238732	-0.0179161	0.00783182	0.0221608
genus Ruminococcus2	LDL cholesterol	14	-0.00518667	0.0262372	0.846601	0.0187628	0.0139061	0.177257	0.0232194	0.00988031	0.0187697
genus Terrisporobacter	LDL cholesterol	5	0.014919	0.0387796	0.726102	0.0339095	0.0159753	0.0337854	0.0364087	0.0129701	0.00499873
order Desulfovibrionales	LDL cholesterol	12	-0.0267721	0.0369201	0.484991	-0.0255279	0.0159095	0.108589	-0.0259882	0.0132537	0.0498984
class Erysipelotrichia	HDL cholesterol	13	-0.011597	0.0454512	0.803313	0.0329614	0.0144581	0.0226202	0.0219247	0.0106797	0.0400785
family Bacteroidales S24 7group	HDL cholesterol	8	0.0339321	0.0539903	0.552843	0.0191251	0.012985	0.14079	0.023755	0.011195	0.0338441
family Bifidobacteriaceae	HDL cholesterol	12	0.102285	0.0731531	0.19228	0.00685871	0.01699	0.686441	0.0479104	0.0212875	0.0244085
family Bifidobacteriaceae	HDL cholesterol	12	0.102285	0.0731531	0.19228	0.00685871	0.01699	0.686441	0.0479104	0.0212875	0.0244085
family Erysipelotrichaceae	HDL cholesterol	13	-0.011597	0.0454512	0.803313	0.0329614	0.0145913	0.0238848	0.0219247	0.0106797	0.0400785
genus Bifidobacterium	HDL cholesterol	12	0.0471818	0.0515091	0.381231	0.0112842	0.0168303	0.502558	0.0489337	0.0197758	0.0133453
genus Candidatus Soleaferrea	HDL cholesterol	11	0.103863	0.0524715	0.0791329	0.00561066	0.00991784	0.571588	0.0206903	0.0104589	0.047901
genus Coprobacter	HDL cholesterol	11	-0.0142431	0.0254712	0.589677	-0.0132955	0.0098591	0.177483	-0.015158	0.00723888	0.0362631
genus Coprococcus2	HDL cholesterol	8	0.115532	0.0871596	0.233233	0.0243708	0.0145826	0.0946781	0.0302272	0.0110903	0.00641944
genus Desulfovibrio	HDL cholesterol	10	-0.00207906	0.036803	0.956336	0.0191555	0.0130036	0.140725	0.0283944	0.0116133	0.0144856
genus Lactobacillus	HDL cholesterol	10	0.0152561	0.0427994	0.730718	0.0186547	0.00994529	0.0606915	0.0316543	0.0140815	0.0245809
genus Olsenella	HDL cholesterol	10	-0.00348315	0.0204623	0.869061	-0.012022	0.00751182	0.109509	-0.0144424	0.00567476	0.010927
genus Parabacteroides	HDL cholesterol	6	0.0780741	0.0420994	0.137269	0.0419831	0.0184467	0.0228508	0.0417913	0.0138692	0.00258478
genus Ruminiclostridium9	HDL cholesterol	9	-0.0707165	0.0531592	0.225129	0.0241337	0.0159859	0.131124	0.030831	0.0125395	0.0139439
genus Ruminococcaceae UCG003	HDL cholesterol	12	0.0247352	0.0343587	0.488064	0.0143887	0.0138603	0.299213	0.0213543	0.00987288	0.030547
genus Ruminococcaceae UCG010	HDL cholesterol	5	-0.0563616	0.0422599	0.274522	0.0601825	0.0185993	0.00121326	0.0514254	0.0203302	0.0114222
Gut microbiota abundance (unknown genus id.1000005479)	HDL cholesterol	8	0.0339321	0.0539903	0.552843	0.0191251	0.0129574	0.139947	0.023755	0.011195	0.0338441
order Bifidobacteriales	HDL cholesterol	12	0.102285	0.0731531	0.19228	0.00685871	0.017791	0.699855	0.0479104	0.0212875	0.0244085
order Erysipelotrichales	HDL cholesterol	13	-0.011597	0.0454512	0.803313	0.0329614	0.0146701	0.0246502	0.0219247	0.0106797	0.0400785
phylum Actinobacteria	HDL cholesterol	14	0.062969	0.0722353	0.400465	0.0262033	0.0146214	0.0731138	0.0509335	0.0176981	0.00400324
genus Coprobacter	triglycerides	11	0.0142703	0.0238215	0.563912	0.0171324	0.00936605	0.0673686	0.0180856	0.00713402	0.011241
genus Dorea	triglycerides	9	-0.0341954	0.0335707	0.342296	-0.03395	0.0162321	0.0364798	-0.0256419	0.0123837	0.0383938
genus Gordonibacter	triglycerides	12	-0.00266705	0.0244158	0.915178	-0.0101264	0.00742476	0.172609	-0.0117712	0.00549293	0.032115
genus Olsenella	triglycerides	10	0.0566159	0.0326634	0.12127	0.0175623	0.00902955	0.0517776	0.0232408	0.00912062	0.0108293
genus Ruminococcaceae UCG002	triglycerides	22	0.0318516	0.0312943	0.320924	0.0206379	0.0119042	0.0829765	0.0235498	0.0114329	0.0394153
genus Ruminococcaceae UCG010	triglycerides	5	0.0510688	0.061648	0.468198	-0.0325247	0.0212636	0.126117	-0.0569448	0.0255427	0.0257875

## Sheet: Supplementary TableS3
Supplementary Table S3. The 19 intestinal flora screened with a more stable outcome ( PIVW<1.0×10-5 and PWM<1.0×10-5)and sensitivity analysis												Sensitivity analysis
exposure	outcome	nsnp	b_MR.Egger	se_MR.Egger	pval_MR.Egger	b_Weighted.median	se_Weighted.median	pval_Weighted.median	b_Inverse.variance.weighted	se_Inverse.variance.weighted	pval_Inverse.variance.weighted	MR-PRESSO test global test	MR-PRESSO test outlier snp	Q_Inverse.variance.weighted	Q_pval_Inverse.variance.weighted	egger_intercept	pval
genus Ruminococcaceae	apolipoprotein A	5	0.00413686	0.0434816	0.930202	0.0436683	0.0191917	0.0228836	0.0513014	0.0141855	0.000298662	0.61	NA	2.85115	0.583036	0.00346343	0.334393
family Desulfovibrionaceae	apolipoprotein B	10	-0.0294155	0.032768	0.395562	-0.0433825	0.0157906	0.00600781	-0.0417668	0.0123446	0.000715914	0.4	NA	10.9868	0.276616	-0.00102351	0.692297
genus Christensenellaceae	apolipoprotein B	10	0.0373931	0.0700557	0.608013	0.0433731	0.0195337	0.0263903	0.047134	0.0220979	0.0329275	0.00919318	1	26.4203	0.00174314	0.000777483	0.88637
genus Oscillospira	apolipoprotein B	8	-0.0462944	0.0450226	0.343489	-0.0396111	0.0141217	0.00503208	-0.0266697	0.0109055	0.0144638	0.55	NA	6.33155	0.501613	0.00198592	0.668814
genus Parasutterella	apolipoprotein B	14	0.0656538	0.0266062	0.029623	0.0260232	0.0123927	0.0357397	0.0315944	0.00937706	0.000753513	0.31	NA	16.3842	0.229004	-0.00289116	0.198233
genus Peptococcus	apolipoprotein B	12	-0.0474092	0.0266368	0.105455	-0.0183505	0.00845225	0.0299255	-0.0194875	0.0067112	0.00368744	0.8	NA	5.93202	0.877861	0.00368978	0.304154
genus Ruminococcaceae UCG010	apolipoprotein B	5	-0.0540996	0.0738526	0.516886	-0.0472145	0.0206044	0.0219357	-0.042138	0.0209904	0.0446976	0.13	NA	7.79087	0.0995463	0.000878522	0.874845
genus Ruminococcaceae UCG011	apolipoprotein B	8	-0.0232829	0.0342613	0.522116	-0.0181227	0.00874865	0.0383134	-0.0147602	0.00662364	0.025853	0.58	NA	5.91857	0.549289	0.00114222	0.808314
genus Terrisporobacter	apolipoprotein B	5	0.0268459	0.0299277	0.435809	0.0387933	0.0142426	0.00645447	0.0357912	0.010924	0.00105143	0.66	NA	2.38239	0.665812	0.00101422	0.769238
order Desulfovibrionales	apolipoprotein B	12	-0.044961	0.0353343	0.232004	-0.0413486	0.0159821	0.00967644	-0.0323058	0.0127769	0.0114566	0.17	NA	16.515	0.123063	0.000980231	0.707154
genus Oscillospira	LDL cholesterol	8	-0.0522301	0.0518323	0.352506	-0.0383904	0.0147384	0.00919318	-0.0257261	0.0120132	0.0322354	0.43	NA	8.43314	0.295953	0.00268202	0.616853
genus Parasutterella	LDL cholesterol	14	0.0520733	0.0245582	0.0554951	0.032093	0.0114909	0.00522369	0.0253895	0.00838331	0.00245709	0.6	NA	11.7001	0.552378	-0.00226487	0.270181
genus Terrisporobacter	LDL cholesterol	5	0.014919	0.0387796	0.726102	0.0339095	0.0152474	0.0261517	0.0364087	0.0129701	0.00499873	0.27	NA	5.58738	0.232155	0.00243825	0.593576
class Erysipelotrichia	HDL cholesterol	13	-0.011597	0.0454512	0.803313	0.0329614	0.0144581	0.0226202	0.0219247	0.0106797	0.0400785	0.72	NA	9.37009	0.671037	0.00213614	0.463935
family Erysipelotrichaceae	HDL cholesterol	13	-0.011597	0.0454512	0.803313	0.0329614	0.0145913	0.0238848	0.0219247	0.0106797	0.0400785	0.62	NA	9.37009	0.671037	0.00213614	0.463935
genus Parabacteroides	HDL cholesterol	6	0.0780741	0.0420994	0.137269	0.0419831	0.0184467	0.0228508	0.0417913	0.0138692	0.00258478	0.46	NA	4.74391	0.447926	-0.00377016	0.412992
genus Ruminococcaceae	HDL cholesterol	5	-0.0563616	0.0422599	0.274522	0.0601825	0.0185993	0.00121326	0.0514254	0.0203302	0.0114222	0.16	NA	8.72386	0.0683848	0.00791196	0.0739285
order Erysipelotrichales	HDL cholesterol	13	-0.011597	0.0454512	0.803313	0.0329614	0.0146701	0.0246502	0.0219247	0.0106797	0.0400785	0.68	NA	9.37009	0.671037	0.00213614	0.463935
genus Dorea	triglycerides	9	-0.0341954	0.0335707	0.342296	-0.03395	0.0160836	0.0347853	-0.0256419	0.0123837	0.0383938	0.85	NA	4.31311	0.827826	0.00065415	0.791904

## Sheet: Supplementary TableS4
Supplement Table S4. Results of two-sample MR analyses in significance level( PIVW<1.0×10-5 and PWM<1.0×10-5)
		MR analysis
exposure	outcome	method	nsnp	b	se	pval	lo_ci	up_ci	or	or_lci95	or_uci95	estimate
genus Ruminococcaceae	apolipoprotein A	MR Egger	5	0.00413686	0.0434816	0.930202	-0.081087	0.0893608	1.00415	0.922113	1.09348	1.00 (0.92-1.09)
genus Ruminococcaceae	apolipoprotein A	Weighted median	5	0.0436683	0.0190201	0.0216814	0.0063889	0.0809477	1.04464	1.00641	1.08431	1.04 (1.01-1.08)
genus Ruminococcaceae	apolipoprotein A	Inverse variance weighted	5	0.0513014	0.0141855	0.000298662	0.0234977	0.0791051	1.05264	1.02378	1.08232	1.05 (1.02-1.08)
genus Ruminococcaceae	apolipoprotein A	Simple mode	5	0.0425875	0.0250955	0.164931	-0.0065997	0.0917747	1.04351	0.993422	1.09612	1.04 (0.99-1.10)
genus Ruminococcaceae	apolipoprotein A	Weighted mode	5	0.0379325	0.0251878	0.206534	-0.0114356	0.0873006	1.03866	0.98863	1.09122	1.04 (0.99-1.09)
family Desulfovibrionaceae	apolipoprotein B	MR Egger	10	-0.0294155	0.032768	0.395562	-0.0936408	0.0348097	0.971013	0.91061	1.03542	0.97 (0.91-1.04)
family Desulfovibrionaceae	apolipoprotein B	Weighted median	10	-0.0433825	0.0157906	0.00600781	-0.0743321	-0.0124328	0.957545	0.928363	0.987644	0.96 (0.93-0.99)
family Desulfovibrionaceae	apolipoprotein B	Inverse variance weighted	10	-0.0417668	0.0123446	0.000715914	-0.0659622	-0.0175714	0.959093	0.936166	0.982582	0.96 (0.94-0.98)
family Desulfovibrionaceae	apolipoprotein B	Simple mode	10	-0.0441252	0.025091	0.112509	-0.0933036	0.00505317	0.956834	0.910917	1.00507	0.96 (0.91-1.01)
family Desulfovibrionaceae	apolipoprotein B	Weighted mode	10	-0.0433608	0.021805	0.0779765	-0.0860986	-0.000622878	0.957566	0.917504	0.999377	0.96 (0.92-1.00)
genus Christensenellaceae	apolipoprotein B	MR Egger	10	0.0373931	0.0700557	0.608013	-0.099916	0.174702	1.0381	0.904913	1.19089	1.04 (0.90-1.19)
genus Christensenellaceae	apolipoprotein B	Weighted median	10	0.0433731	0.0195337	0.0263903	0.00508698	0.0816593	1.04433	1.0051	1.08509	1.04 (1.01-1.09)
genus Christensenellaceae	apolipoprotein B	Inverse variance weighted	10	0.047134	0.0220979	0.0329275	0.00382219	0.0904458	1.04826	1.00383	1.09466	1.05 (1.00-1.09)
genus Christensenellaceae	apolipoprotein B	Simple mode	10	0.0581429	0.0317022	0.0998536	-0.00399335	0.120279	1.05987	0.996015	1.12781	1.06 (1.00-1.13)
genus Christensenellaceae	apolipoprotein B	Weighted mode	10	0.0556417	0.0324802	0.120846	-0.00801955	0.119303	1.05722	0.992013	1.12671	1.06 (0.99-1.13)
genus Oscillospira	apolipoprotein B	MR Egger	8	-0.0462944	0.0450226	0.343489	-0.134539	0.04195	0.954761	0.874119	1.04284	0.95 (0.87-1.04)
genus Oscillospira	apolipoprotein B	Weighted median	8	-0.0396111	0.0141217	0.00503208	-0.0672898	-0.0119325	0.961163	0.934924	0.988138	0.96 (0.93-0.99)
genus Oscillospira	apolipoprotein B	Inverse variance weighted	8	-0.0266697	0.0109055	0.0144638	-0.0480445	-0.00529498	0.973683	0.953091	0.994719	0.97 (0.95-0.99)
genus Oscillospira	apolipoprotein B	Simple mode	8	-0.0433608	0.019852	0.0652345	-0.0822707	-0.00445091	0.957566	0.921023	0.995559	0.96 (0.92-1.00)
genus Oscillospira	apolipoprotein B	Weighted mode	8	-0.0431202	0.019392	0.0615484	-0.0811284	-0.00511194	0.957796	0.922075	0.994901	0.96 (0.92-0.99)
genus Parasutterella	apolipoprotein B	MR Egger	14	0.0656538	0.0266062	0.029623	0.0135055	0.117802	1.06786	1.0136	1.12502	1.07 (1.01-1.13)
genus Parasutterella	apolipoprotein B	Weighted median	14	0.0260232	0.0123927	0.0357397	0.00173346	0.050313	1.02636	1.00173	1.0516	1.03 (1.00-1.05)
genus Parasutterella	apolipoprotein B	Inverse variance weighted	14	0.0315944	0.00937706	0.000753513	0.0132154	0.0499734	1.0321	1.0133	1.05124	1.03 (1.01-1.05)
genus Parasutterella	apolipoprotein B	Simple mode	14	0.027018	0.02096	0.219855	-0.0140636	0.0680996	1.02739	0.986035	1.07047	1.03 (0.99-1.07)
genus Parasutterella	apolipoprotein B	Weighted mode	14	0.0307704	0.0204892	0.157048	-0.0093885	0.0709292	1.03125	0.990655	1.07351	1.03 (0.99-1.07)
genus Peptococcus	apolipoprotein B	MR Egger	12	-0.0474092	0.0266368	0.105455	-0.0996174	0.00479894	0.953697	0.905184	1.00481	0.95 (0.91-1.00)
genus Peptococcus	apolipoprotein B	Weighted median	12	-0.0183505	0.00845225	0.0299255	-0.0349169	-0.00178406	0.981817	0.965686	0.998218	0.98 (0.97-1.00)
genus Peptococcus	apolipoprotein B	Inverse variance weighted	12	-0.0194875	0.0067112	0.00368744	-0.0326415	-0.00633357	0.980701	0.967885	0.993686	0.98 (0.97-0.99)
genus Peptococcus	apolipoprotein B	Simple mode	12	-0.0177362	0.0140288	0.232265	-0.0452326	0.00976026	0.98242	0.955775	1.00981	0.98 (0.96-1.01)
genus Peptococcus	apolipoprotein B	Weighted mode	12	-0.0179083	0.0143598	0.238255	-0.0460534	0.0102369	0.982251	0.954991	1.01029	0.98 (0.95-1.01)
genus Ruminococcaceae UCG010	apolipoprotein B	MR Egger	5	-0.0540996	0.0738526	0.516886	-0.198851	0.0906515	0.947338	0.819672	1.09489	0.95 (0.82-1.09)
genus Ruminococcaceae UCG010	apolipoprotein B	Weighted median	5	-0.0472145	0.0206044	0.0219357	-0.0875991	-0.00682992	0.953883	0.916128	0.993193	0.95 (0.92-0.99)
genus Ruminococcaceae UCG010	apolipoprotein B	Inverse variance weighted	5	-0.042138	0.0209904	0.0446976	-0.0832792	-0.000996816	0.958737	0.920094	0.999004	0.96 (0.92-1.00)
genus Ruminococcaceae UCG010	apolipoprotein B	Simple mode	5	-0.0456643	0.03113	0.2163	-0.106679	0.0153504	0.955363	0.898814	1.01547	0.96 (0.90-1.02)
genus Ruminococcaceae UCG010	apolipoprotein B	Weighted mode	5	-0.0456643	0.0285786	0.185318	-0.101678	0.0103497	0.955363	0.90332	1.0104	0.96 (0.90-1.01)
genus Ruminococcaceae UCG011	apolipoprotein B	MR Egger	8	-0.0232829	0.0342613	0.522116	-0.090435	0.0438691	0.976986	0.913534	1.04485	0.98 (0.91-1.04)
genus Ruminococcaceae UCG011	apolipoprotein B	Weighted median	8	-0.0181227	0.00874865	0.0383134	-0.0352701	-0.000975352	0.982041	0.965345	0.999025	0.98 (0.97-1.00)
genus Ruminococcaceae UCG011	apolipoprotein B	Inverse variance weighted	8	-0.0147602	0.00662364	0.025853	-0.0277425	-0.00177787	0.985348	0.972639	0.998224	0.99 (0.97-1.00)
genus Ruminococcaceae UCG011	apolipoprotein B	Simple mode	8	-0.02271	0.0140759	0.150693	-0.0502987	0.00487876	0.977546	0.950945	1.00489	0.98 (0.95-1.00)
genus Ruminococcaceae UCG011	apolipoprotein B	Weighted mode	8	-0.0211505	0.0139548	0.173388	-0.0485019	0.0062009	0.979072	0.952656	1.00622	0.98 (0.95-1.01)
genus Terrisporobacter	apolipoprotein B	MR Egger	5	0.0268459	0.0299277	0.435809	-0.0318124	0.0855042	1.02721	0.968688	1.08927	1.03 (0.97-1.09)
genus Terrisporobacter	apolipoprotein B	Weighted median	5	0.0387933	0.0142426	0.00645447	0.0108778	0.0667087	1.03956	1.01094	1.06898	1.04 (1.01-1.07)
genus Terrisporobacter	apolipoprotein B	Inverse variance weighted	5	0.0357912	0.010924	0.00105143	0.0143802	0.0572023	1.03644	1.01448	1.05887	1.04 (1.01-1.06)
genus Terrisporobacter	apolipoprotein B	Simple mode	5	0.0371226	0.0192592	0.126175	-0.000625557	0.0748707	1.03782	0.999375	1.07774	1.04 (1.00-1.08)
genus Terrisporobacter	apolipoprotein B	Weighted mode	5	0.037668	0.0188168	0.115875	0.000787	0.0745489	1.03839	1.00079	1.0774	1.04 (1.00-1.08)
order Desulfovibrionales	apolipoprotein B	MR Egger	12	-0.044961	0.0353343	0.232004	-0.114216	0.0242942	0.956035	0.892065	1.02459	0.96 (0.89-1.02)
order Desulfovibrionales	apolipoprotein B	Weighted median	12	-0.0413486	0.0159821	0.00967643	-0.0726736	-0.0100237	0.959495	0.929904	0.990026	0.96 (0.93-0.99)
order Desulfovibrionales	apolipoprotein B	Inverse variance weighted	12	-0.0323058	0.0127769	0.0114566	-0.0573485	-0.00726308	0.96821	0.944265	0.992763	0.97 (0.94-0.99)
order Desulfovibrionales	apolipoprotein B	Simple mode	12	-0.0431035	0.0281406	0.153831	-0.098259	0.012052	0.957812	0.906414	1.01212	0.96 (0.91-1.01)
order Desulfovibrionales	apolipoprotein B	Weighted mode	12	-0.0425078	0.0223313	0.0834531	-0.0862771	0.0012615	0.958383	0.91734	1.00126	0.96 (0.92-1.00)
genus Oscillospira	LDL cholesterol	MR Egger	8	-0.0522301	0.0518323	0.352506	-0.153821	0.0493612	0.94911	0.857425	1.0506	0.95 (0.86-1.05)
genus Oscillospira	LDL cholesterol	Weighted median	8	-0.0383904	0.0147384	0.00919318	-0.0672777	-0.00950311	0.962337	0.934936	0.990542	0.96 (0.93-0.99)
genus Oscillospira	LDL cholesterol	Inverse variance weighted	8	-0.0257261	0.0120132	0.0322354	-0.049272	-0.00218015	0.974602	0.951922	0.997822	0.97 (0.95-1.00)
genus Oscillospira	LDL cholesterol	Simple mode	8	-0.0437806	0.0204165	0.069186	-0.083797	-0.00376428	0.957164	0.919618	0.996243	0.96 (0.92-1.00)
genus Oscillospira	LDL cholesterol	Weighted mode	8	-0.0428409	0.0211111	0.0819967	-0.0842187	-0.00146312	0.958064	0.91923	0.998538	0.96 (0.92-1.00)
genus Parasutterella	LDL cholesterol	MR Egger	14	0.0520733	0.0245582	0.0554951	0.00393923	0.100207	1.05345	1.00395	1.1054	1.05 (1.00-1.11)
genus Parasutterella	LDL cholesterol	Weighted median	14	0.032093	0.0114909	0.00522369	0.00957083	0.0546151	1.03261	1.00962	1.05613	1.03 (1.01-1.06)
genus Parasutterella	LDL cholesterol	Inverse variance weighted	14	0.0253895	0.00838331	0.00245709	0.00895821	0.0418208	1.02571	1.009	1.04271	1.03 (1.01-1.04)
genus Parasutterella	LDL cholesterol	Simple mode	14	0.0365304	0.0183314	0.0677101	0.000600842	0.0724599	1.03721	1.0006	1.07515	1.04 (1.00-1.08)
genus Parasutterella	LDL cholesterol	Weighted mode	14	0.0376038	0.0182593	0.0600657	0.00181556	0.0733921	1.03832	1.00182	1.07615	1.04 (1.00-1.08)
genus Terrisporobacter	LDL cholesterol	MR Egger	5	0.014919	0.0387796	0.726102	-0.0610889	0.090927	1.01503	0.94074	1.09519	1.02 (0.94-1.10)
genus Terrisporobacter	LDL cholesterol	Weighted median	5	0.0339095	0.0152474	0.0261517	0.00402458	0.0637944	1.03449	1.00403	1.06587	1.03 (1.00-1.07)
genus Terrisporobacter	LDL cholesterol	Inverse variance weighted	5	0.0364087	0.0129701	0.00499873	0.0109872	0.0618302	1.03708	1.01105	1.06378	1.04 (1.01-1.06)
genus Terrisporobacter	LDL cholesterol	Simple mode	5	0.035183	0.020986	0.168946	-0.00594942	0.0763155	1.03581	0.994068	1.0793	1.04 (0.99-1.08)
genus Terrisporobacter	LDL cholesterol	Weighted mode	5	0.035183	0.0189484	0.136909	-0.00195573	0.0723218	1.03581	0.998046	1.075	1.04 (1.00-1.08)
class Erysipelotrichia	HDL cholesterol	MR Egger	13	-0.011597	0.0454512	0.803313	-0.100681	0.0774874	0.98847	0.904221	1.08057	0.99 (0.90-1.08)
class Erysipelotrichia	HDL cholesterol	Weighted median	13	0.0329614	0.0148049	0.0259884	0.0039438	0.061979	1.03351	1.00395	1.06394	1.03 (1.00-1.06)
class Erysipelotrichia	HDL cholesterol	Inverse variance weighted	13	0.0219247	0.0106797	0.0400785	0.000992562	0.0428569	1.02217	1.00099	1.04379	1.02 (1.00-1.04)
class Erysipelotrichia	HDL cholesterol	Simple mode	13	0.0371675	0.0241758	0.150139	-0.0102171	0.0845522	1.03787	0.989835	1.08823	1.04 (0.99-1.09)
class Erysipelotrichia	HDL cholesterol	Weighted mode	13	0.0338426	0.0247541	0.196641	-0.0146753	0.0823606	1.03442	0.985432	1.08585	1.03 (0.99-1.09)
family Erysipelotrichaceae	HDL cholesterol	MR Egger	13	-0.011597	0.0454512	0.803313	-0.100681	0.0774874	0.98847	0.904221	1.08057	0.99 (0.90-1.08)
family Erysipelotrichaceae	HDL cholesterol	Weighted median	13	0.0329614	0.0141035	0.0194334	0.00531859	0.0606042	1.03351	1.00533	1.06248	1.03 (1.01-1.06)
family Erysipelotrichaceae	HDL cholesterol	Inverse variance weighted	13	0.0219247	0.0106797	0.0400785	0.000992562	0.0428569	1.02217	1.00099	1.04379	1.02 (1.00-1.04)
family Erysipelotrichaceae	HDL cholesterol	Simple mode	13	0.0371675	0.0243233	0.152418	-0.0105062	0.0848412	1.03787	0.989549	1.08854	1.04 (0.99-1.09)
family Erysipelotrichaceae	HDL cholesterol	Weighted mode	13	0.0338426	0.0244223	0.191044	-0.014025	0.0817103	1.03442	0.986073	1.08514	1.03 (0.99-1.09)
genus Parabacteroides	HDL cholesterol	MR Egger	6	0.0780741	0.0420994	0.137269	-0.00444077	0.160589	1.0812	0.995569	1.1742	1.08 (1.00-1.17)
genus Parabacteroides	HDL cholesterol	Weighted median	6	0.0419831	0.0192534	0.0292167	0.00424636	0.0797199	1.04288	1.00426	1.08298	1.04 (1.00-1.08)
genus Parabacteroides	HDL cholesterol	Inverse variance weighted	6	0.0417913	0.0138692	0.00258478	0.0146076	0.068975	1.04268	1.01471	1.07141	1.04 (1.01-1.07)
genus Parabacteroides	HDL cholesterol	Simple mode	6	0.0242192	0.0273705	0.416747	-0.029427	0.0778653	1.02451	0.971002	1.08098	1.02 (0.97-1.08)
genus Parabacteroides	HDL cholesterol	Weighted mode	6	0.0453137	0.024445	0.122962	-0.00259846	0.0932259	1.04636	0.997405	1.09771	1.05 (1.00-1.10)
genus Ruminococcaceae	HDL cholesterol	MR Egger	5	-0.0563616	0.0422599	0.274522	-0.139191	0.0264678	0.945197	0.870062	1.02682	0.95 (0.87-1.03)
genus Ruminococcaceae	HDL cholesterol	Weighted median	5	0.0601825	0.0196364	0.00217779	0.0216952	0.0986698	1.06203	1.02193	1.1037	1.06 (1.02-1.10)
genus Ruminococcaceae	HDL cholesterol	Inverse variance weighted	5	0.0514254	0.0203302	0.0114222	0.0115782	0.0912726	1.05277	1.01165	1.09557	1.05 (1.01-1.10)
genus Ruminococcaceae	HDL cholesterol	Simple mode	5	0.0637648	0.028754	0.0908549	0.00740691	0.120123	1.06584	1.00743	1.12764	1.07 (1.01-1.13)
genus Ruminococcaceae	HDL cholesterol	Weighted mode	5	0.0637648	0.0358322	0.149765	-0.00646627	0.133996	1.06584	0.993555	1.14339	1.07 (0.99-1.14)
order Erysipelotrichales	HDL cholesterol	MR Egger	13	-0.011597	0.0454512	0.803313	-0.100681	0.0774874	0.98847	0.904221	1.08057	0.99 (0.90-1.08)
order Erysipelotrichales	HDL cholesterol	Weighted median	13	0.0329614	0.0140965	0.0193729	0.00533237	0.0605905	1.03351	1.00535	1.06246	1.03 (1.01-1.06)
order Erysipelotrichales	HDL cholesterol	Inverse variance weighted	13	0.0219247	0.0106797	0.0400785	0.000992562	0.0428569	1.02217	1.00099	1.04379	1.02 (1.00-1.04)
order Erysipelotrichales	HDL cholesterol	Simple mode	13	0.0371675	0.0222527	0.120726	-0.00644779	0.0807828	1.03787	0.993573	1.08414	1.04 (0.99-1.08)
order Erysipelotrichales	HDL cholesterol	Weighted mode	13	0.0338426	0.0258653	0.215237	-0.0168533	0.0845386	1.03442	0.983288	1.08821	1.03 (0.98-1.09)
genus Dorea	triglycerides	MR Egger	9	-0.0341954	0.0335707	0.342296	-0.0999941	0.0316032	0.966383	0.904843	1.03211	0.97 (0.90-1.03)
genus Dorea	triglycerides	Weighted median	9	-0.03395	0.0160836	0.0347853	-0.0654739	-0.00242618	0.96662	0.936624	0.997577	0.97 (0.94-1.00)
genus Dorea	triglycerides	Inverse variance weighted	9	-0.0256419	0.0123837	0.0383938	-0.0499139	-0.00136995	0.974684	0.951311	0.998631	0.97 (0.95-1.00)
genus Dorea	triglycerides	Simple mode	9	-0.040241	0.0257692	0.157008	-0.0907486	0.0102666	0.960558	0.913247	1.01032	0.96 (0.91-1.01)
genus Dorea	triglycerides	Weighted mode	9	-0.040241	0.0256841	0.155803	-0.0905818	0.0100998	0.960558	0.9134	1.01015	0.96 (0.91-1.01)

## Sheet: Supplementary TableS5
Supplement TableS5. Summary of gut flora SNPs included in the study in this experiment
intestinal flora	SNP	effect_allele.exposure	other_allele.exposure	effect_allele.outcome	other_allele.outcome	beta.exposure	beta.outcome	eaf.exposure	eaf.outcome	remove	chr	se.outcome	samplesize.outcome	pval.outcome	outcome	pval.exposure	pval_origin.exposure	reliability.exposure	R2	F
genus Ruminococcaceae	rs12597105	A	G	A	G	-0.0670855	-0.00464091	0.7227	0.724539	FALSE	16	0.00218176		0.0329997	apolipoprotein A	4.87304e-06	reported	high	0.00150612	21.5761
	rs2820282	C	A	C	A	0.0592304	0.00269661	0.5477	0.534663	FALSE	6	0.00198292		0.17	apolipoprotein A	2.85384e-06	reported	high	0.0015443	22.1238
	rs682403	A	G	A	G	-0.0588161	-0.00241461	0.4761	0.496085	FALSE	9	0.00196408		0.22	apolipoprotein A	2.36537e-06	reported	high	0.00155335	22.2536
	rs6958419	C	T	C	T	-0.0585718	-0.00531162	0.4891	0.476619	FALSE	7	0.00196511		0.00690001	apolipoprotein A	2.84165e-06	reported	high	0.00153255	21.9552
	rs73218807	G	A	G	A	-0.166211	-0.00389214	0.0577	0.049538	FALSE	4	0.00452938		0.39	apolipoprotein A	6.43028e-06	reported	high	0.0014244	20.4037
family Desulfovibrionaceae	rs112381107	C	T	C	T	0.211435	-0.00918007	0.0477	0.049598	FALSE	9	0.00481031		0.0560003	apolipoprotein B	2.81877e-06	reported	high	0.00149426	21.4059
	rs11599763	C	T	C	T	0.0555931	0.00120046	0.6103	0.622313	FALSE	10	0.00214144		0.58	apolipoprotein B	2.49701e-06	reported	high	0.0015625	22.385
	rs17791387	A	G	A	G	-0.0729251	0.00681501	0.1412	0.180018	FALSE	9	0.00270608		0.012	apolipoprotein B	2.09677e-06	reported	high	0.0015573	22.3103
	rs2692012	G	A	G	A	-0.114231	0.00337035	0.9364	0.934088	FALSE	1	0.00420006		0.42	apolipoprotein B	1.5639e-06	reported	high	0.00141659	20.2917
	rs2838334	G	A	G	A	0.0571419	-0.00257359	0.3231	0.313387	FALSE	21	0.00224101		0.25	apolipoprotein B	3.82375e-06	reported	high	0.00147671	21.1542
	rs3935584	C	T	C	T	-0.0525838	0.00245739	0.496	0.497628	FALSE	2	0.00209299		0.24	apolipoprotein B	6.78141e-06	reported	high	0.00144034	20.6323
	rs4506934	C	T	C	T	-0.0943381	-0.00176618	0.1123	0.104718	FALSE	17	0.00342381		0.61	apolipoprotein B	3.16046e-06	reported	high	0.00153164	21.9422
	rs6058181	C	T	C	T	0.0834742	-0.00328285	0.1233	0.119175	FALSE	20	0.0032067		0.31	apolipoprotein B	2.69911e-07	reported	high	0.00176207	25.2492
	rs72647048	T	C	T	C	-0.0770089	0.00411482	0.1163	0.116955	FALSE	8	0.00323384		0.2	apolipoprotein B	9.60882e-06	reported	high	0.00141747	20.3043
	rs9928243	C	A	C	A	-0.0541732	0.00613696	0.4254	0.400731	FALSE	16	0.00211895		0.00379997	apolipoprotein B	4.48477e-06	reported	high	0.00147563	21.1387
genus Christensenellaceae	rs10461257	A	G	A	G	-0.0551969	-0.00350974	0.2853	0.270546	FALSE	4	0.00245827		0.15	apolipoprotein B	6.50744e-06	reported	high	0.00142718	20.4436
	rs17081797	A	G	A	G	-0.0904325	-0.00585456	0.0686	0.073788	FALSE	18	0.00398502		0.14	apolipoprotein B	3.34033e-06	reported	high	0.00136836	19.5998
	rs60954665	T	G	T	G	0.049815	0.00304646	0.5099	0.460889	FALSE	19	0.00206065		0.14	apolipoprotein B	7.13181e-06	reported	high	0.00141127	20.2154
	rs62132810	A	G	A	G	-0.0828853	-0.0170371	0.1083	0.113148	FALSE	19	0.00334891		3.59998e-07	apolipoprotein B	5.66709e-06	reported	high	0.00148616	21.2897
	rs62190261	A	C	A	C	0.0958394	-0.00136913	0.0905	0.071268	FALSE	2	0.00404622		0.74	apolipoprotein B	8.74017e-06	reported	high	0.00139062	19.9191
	rs62467127	C	T	C	T	0.114108	0.00561557	0.0447	0.05423	FALSE	7	0.00458545		0.22	apolipoprotein B	3.25364e-06	reported	high	0.00143136	20.5035
	rs73952017	C	T	C	T	-0.0862164	0.0033113	0.0875	0.097042	FALSE	18	0.00355802		0.35	apolipoprotein B	8.45766e-06	reported	high	0.00137365	19.6758
	rs78521377	C	T	C	T	0.124992	0.0105562	0.0527	0.049672	FALSE	10	0.00479555		0.0280001	apolipoprotein B	5.60673e-06	reported	high	0.00144409	20.6862
	rs79150079	C	A	C	A	0.121547	-0.00136657	0.0716	0.058867	FALSE	5	0.00444478		0.760001	apolipoprotein B	9.41803e-06	reported	high	0.00140441	20.117
	rs892686	A	G	A	G	0.0514099	0.000635675	0.4513	0.475356	FALSE	9	0.0020971		0.760001	apolipoprotein B	3.96862e-06	reported	high	0.00148755	21.3096
genus Oscillospira	rs12206468	G	A	G	A	-0.133016	0.00351552	0.0636	0.076967	FALSE	6	0.00391363		0.37	apolipoprotein B	1.04222e-06	reported	high	0.00169701	24.3153
	rs12925026	T	C	T	C	0.13559	-0.00600127	0.0726	0.099557	FALSE	16	0.00347175		0.0840001	apolipoprotein B	9.31022e-06	reported	high	0.00136361	19.5317
	rs1954532	C	T	C	T	0.0826246	-0.00398534	0.7913	0.795122	FALSE	14	0.00262837		0.13	apolipoprotein B	2.26772e-06	reported	high	0.00155132	22.2245
	rs28889936	A	C	A	C	0.114051	0.00177814	0.1083	0.075165	FALSE	4	0.00394451		0.649999	apolipoprotein B	3.36589e-06	reported	high	0.00142029	20.3448
	rs62422654	C	T	C	T	0.0898456	-0.00318477	0.1471	0.16134	FALSE	6	0.00282007		0.26	apolipoprotein B	6.46755e-06	reported	high	0.00143594	20.5692
	rs72866977	A	C	A	C	-0.130569	0.00548863	0.0696	0.07828	FALSE	6	0.00396709		0.17	apolipoprotein B	5.62704e-06	reported	high	0.00149974	21.4845
	rs751183	C	T	C	T	0.0774322	0.00259073	0.7545	0.794228	FALSE	1	0.00257279		0.31	apolipoprotein B	6.85125e-06	reported	high	0.00141112	20.2132
	rs8076323	A	G	A	G	0.0715392	-0.00321022	0.2575	0.256879	FALSE	17	0.00238524		0.18	apolipoprotein B	5.61319e-06	reported	high	0.00145778	20.8825
genus Parasutterella	rs10899911	A	G	A	G	-0.0717102	-0.00138124	0.2724	0.282055	FALSE	10	0.00231501		0.55	apolipoprotein B	1.15271e-06	reported	high	0.00163502	23.4257
	rs11715853	G	A	G	A	-0.0662952	-0.00260024	0.3141	0.284839	FALSE	3	0.00230161		0.26	apolipoprotein B	6.22917e-06	reported	high	0.00143694	20.5835
	rs2090816	C	A	C	A	-0.0840967	0.00265579	0.8429	0.833179	FALSE	6	0.00280444		0.34	apolipoprotein B	2.89714e-06	reported	high	0.00156988	22.4909
	rs35055552	T	C	T	C	0.109554	0.000903463	0.0775	0.101473	FALSE	8	0.00354423		0.8	apolipoprotein B	3.3485e-06	reported	high	0.00151129	21.6502
	rs55877868	A	C	A	C	-0.104458	-0.00878182	0.0964	0.104707	FALSE	17	0.00346828		0.0109999	apolipoprotein B	2.87071e-06	reported	high	0.00146393	20.9708
	rs62273907	A	G	A	G	0.229468	0.0128736	0.0497	0.049425	FALSE	3	0.004794		0.00719996	apolipoprotein B	5.88383e-06	reported	high	0.00145691	20.87
	rs6809952	G	A	G	A	-0.0684957	-0.000437262	0.2734	0.30427	FALSE	3	0.00229406		0.85	apolipoprotein B	8.13355e-06	reported	high	0.0014383	20.6031
	rs6828768	C	T	C	T	0.0636852	0.00385448	0.5	0.495728	FALSE	4	0.00207678		0.0629999	apolipoprotein B	1.78328e-06	reported	high	0.00160871	23.0481
	rs7303158	C	T	C	T	0.0646859	0.00158673	0.4423	0.440378	FALSE	12	0.00209514		0.450001	apolipoprotein B	1.32776e-06	reported	high	0.00162005	23.2109
	rs7311004	C	T	C	T	0.0617522	0.00442712	0.6243	0.600485	FALSE	12	0.0021359		0.0379997	apolipoprotein B	5.92052e-06	reported	high	0.00142986	20.4821
	rs7572229	A	G	A	G	-0.066273	-0.00175792	0.5099	0.517369	FALSE	2	0.00208049		0.4	apolipoprotein B	6.31699e-07	reported	high	0.00173949	24.925
	rs78383039	T	C	T	C	-0.146315	-0.00798865	0.0666	0.063244	FALSE	2	0.00427534		0.0619998	apolipoprotein B	1.57438e-06	reported	high	0.00169224	24.2469
	rs8039785	G	T	G	T	-0.0618345	0.00258225	0.5477	0.538597	FALSE	15	0.00208364		0.22	apolipoprotein B	3.62093e-06	reported	high	0.00150864	21.6121
	rs823424	G	A	G	A	-0.0713448	-0.00155826	0.2097	0.220893	FALSE	8	0.00251654		0.54	apolipoprotein B	4.95291e-06	reported	high	0.00144216	20.6584
genus Peptococcus	rs10031059	C	T	C	T	0.121167	-0.00233445	0.7793	0.768363	FALSE	4	0.00246534		0.34	apolipoprotein B	1.23637e-07	reported	high	0.00200798	28.78
	rs11001941	G	A	G	A	-0.195611	0.00734607	0.0676	0.066448	FALSE	10	0.00422654		0.0819993	apolipoprotein B	1.32859e-06	reported	high	0.00173565	24.8698
	rs12069354	C	T	C	T	0.16763	-0.00297102	0.0666	0.063644	FALSE	1	0.00424561		0.48	apolipoprotein B	9.28346e-06	reported	high	0.00136197	19.5082
	rs2054133	A	G	A	G	-0.0895433	-0.000814026	0.5258	0.486678	FALSE	2	0.00209565		0.7	apolipoprotein B	2.14166e-06	reported	high	0.00157766	22.6025
	rs36121075	A	G	A	G	-0.14067	0.00280993	0.1282	0.112095	FALSE	20	0.00329512		0.39	apolipoprotein B	6.98715e-06	reported	high	0.00147234	21.0914
	rs413827	G	A	G	A	0.110229	-0.00266836	0.2127	0.205773	FALSE	14	0.00258321		0.3	apolipoprotein B	3.30088e-06	reported	high	0.00150317	21.5338
	rs5770862	T	C	T	C	0.162018	-0.0076475	0.0666	0.074458	FALSE	22	0.00397844		0.0549997	apolipoprotein B	3.21959e-06	reported	high	0.00143913	20.6151
	rs6918730	A	G	A	G	-0.135311	0.00151955	0.9026	0.885412	FALSE	6	0.00327898		0.64	apolipoprotein B	1.14731e-06	reported	high	0.00152217	21.8063
	rs7033353	G	T	G	T	-0.090152	0.00145594	0.5805	0.60016	FALSE	9	0.00211701		0.49	apolipoprotein B	2.21958e-06	reported	high	0.00157207	22.5222
	rs72850165	T	C	T	C	-0.134304	0.00570149	0.1083	0.112355	FALSE	11	0.00330957		0.0850002	apolipoprotein B	5.74156e-06	reported	high	0.00139504	19.9825
	rs74592222	G	A	G	A	0.137957	0.00126195	0.1173	0.108517	FALSE	1	0.00335404		0.709999	apolipoprotein B	8.55342e-06	reported	high	0.00144729	20.732
	rs77681628	C	T	C	T	0.200307	-0.00314708	0.0586	0.064353	FALSE	13	0.00436738		0.47	apolipoprotein B	2.68838e-07	reported	high	0.00186597	26.7408
genus Ruminococcaceae UCG010	rs12597105	A	G	A	G	-0.0670855	0.00228505	0.7227	0.724556	FALSE	16	0.00232543		0.33	apolipoprotein B	4.87304e-06	reported	high	0.00150612	21.5761
	rs2820282	C	A	C	A	0.0592304	-0.00297184	0.5477	0.53444	FALSE	6	0.00209807		0.16	apolipoprotein B	2.85384e-06	reported	high	0.0015443	22.1238
	rs682403	A	G	A	G	-0.0588161	0.00621034	0.4761	0.495865	FALSE	9	0.00208044		0.00280001	apolipoprotein B	2.36537e-06	reported	high	0.00155335	22.2536
	rs6958419	C	T	C	T	-0.0585718	-0.00190087	0.4891	0.476659	FALSE	7	0.00208167		0.36	apolipoprotein B	2.84165e-06	reported	high	0.00153255	21.9552
	rs73218807	G	A	G	A	-0.166211	0.00820238	0.0577	0.049572	FALSE	4	0.00479717		0.0870001	apolipoprotein B	6.43028e-06	reported	high	0.0014244	20.4037
genus Ruminococcaceae UCG011	rs10274562	C	T	C	T	0.110917	-0.00267523	0.3519	0.349302	FALSE	7	0.00217919		0.22	apolipoprotein B	6.49606e-06	reported	high	0.00143581	20.5674
	rs12636310	G	A	G	A	0.132725	-0.00294839	0.2177	0.214146	FALSE	3	0.00253691		0.25	apolipoprotein B	2.81235e-06	reported	high	0.00154562	22.1428
	rs12724320	C	T	C	T	-0.120881	-0.00152753	0.2753	0.311859	FALSE	1	0.00223471		0.49	apolipoprotein B	1.51985e-06	reported	high	0.00164167	23.5211
	rs1416041	A	C	A	C	-0.182339	-7.90906e-05	0.1342	0.131607	FALSE	6	0.00308254		0.98	apolipoprotein B	7.04417e-08	reported	high	0.00200757	28.7741
	rs2729556	T	C	T	C	0.109097	-0.000578624	0.501	0.469003	FALSE	7	0.00208321		0.780001	apolipoprotein B	3.18676e-06	reported	high	0.00152101	21.7897
	rs4490371	T	C	T	C	-0.111816	0.0032784	0.331	0.33971	FALSE	3	0.00219438		0.14	apolipoprotein B	7.74622e-06	reported	high	0.00140802	20.1687
	rs79113084	C	T	C	T	-0.152166	0.00269816	0.1551	0.168957	FALSE	12	0.00277154		0.33	apolipoprotein B	2.06125e-06	reported	high	0.00160281	22.9633
	rs9729514	G	A	G	A	-0.184934	0.0073994	0.8976	0.90696	FALSE	1	0.00356756		0.0379997	apolipoprotein B	2.36772e-06	reported	high	0.00153285	21.9595
genus Terrisporobacter	rs1883097	C	T	C	T	0.226399	0.00888913	0.0557	0.058695	FALSE	11	0.00444493		0.0460002	apolipoprotein B	4.15786e-07	reported	high	0.00173037	24.7941
	rs2569953	C	A	C	A	0.0775591	0.00300543	0.5805	0.550523	FALSE	3	0.00209191		0.15	apolipoprotein B	8.95014e-06	reported	high	0.00137675	19.7202
	rs2872237	A	C	A	C	0.0814505	0.00264529	0.5656	0.590978	FALSE	19	0.00209945		0.21	apolipoprotein B	3.97137e-06	reported	high	0.00149581	21.4281
	rs58405430	G	T	G	T	0.134617	0.00098622	0.1153	0.105706	FALSE	11	0.00338128		0.77	apolipoprotein B	7.93707e-06	reported	high	0.00139454	19.9754
	rs7184125	T	C	T	C	0.091256	0.00582472	0.2326	0.229759	FALSE	16	0.00251097		0.02	apolipoprotein B	8.48106e-06	reported	high	0.00137661	19.7182
order Desulfovibrionales	rs112381107	C	T	C	T	0.21009	-0.00918007	0.0477	0.049598	FALSE	9	0.00481031		0.0560003	apolipoprotein B	3.21655e-06	reported	high	0.00147526	21.1333
	rs11599763	C	T	C	T	0.0554862	0.00120046	0.6103	0.622313	FALSE	10	0.00214144		0.58	apolipoprotein B	2.60699e-06	reported	high	0.00155669	22.3017
	rs17791387	A	G	A	G	-0.0727501	0.00681501	0.1412	0.180018	FALSE	9	0.00270608		0.012	apolipoprotein B	2.25294e-06	reported	high	0.00155008	22.2068
	rs186073	T	C	T	C	0.0529219	0.0019361	0.4274	0.398761	FALSE	3	0.00214873		0.37	apolipoprotein B	8.7444e-06	reported	high	0.00139124	19.9281
	rs2692012	G	A	G	A	-0.112244	0.00337035	0.9364	0.934088	FALSE	1	0.00420006		0.42	apolipoprotein B	2.27023e-06	reported	high	0.00136797	19.5942
	rs2838334	G	A	G	A	0.0569024	-0.00257359	0.3231	0.313387	FALSE	21	0.00224101		0.25	apolipoprotein B	4.16793e-06	reported	high	0.00146454	20.9796
	rs3935584	C	T	C	T	-0.0524466	0.00245739	0.496	0.497628	FALSE	2	0.00209299		0.24	apolipoprotein B	7.19747e-06	reported	high	0.00143304	20.5277
	rs4506934	C	T	C	T	-0.0953383	-0.00176618	0.1123	0.104718	FALSE	17	0.00342381		0.61	apolipoprotein B	2.42996e-06	reported	high	0.00156444	22.4129
	rs6058181	C	T	C	T	0.0836765	-0.00328285	0.1233	0.119175	FALSE	20	0.0032067		0.31	apolipoprotein B	2.52773e-07	reported	high	0.00177088	25.3757
	rs62020470	A	G	A	G	-0.0573633	-0.00135005	0.2594	0.280511	FALSE	15	0.00231498		0.56	apolipoprotein B	7.50983e-06	reported	high	0.00137047	19.6301
	rs72647048	T	C	T	C	-0.0772459	0.00411482	0.1163	0.116955	FALSE	8	0.00323384		0.2	apolipoprotein B	9.00285e-06	reported	high	0.00142643	20.4328
	rs9928243	C	A	C	A	-0.0544713	0.00613696	0.4254	0.400731	FALSE	16	0.00211895		0.00379997	apolipoprotein B	3.96634e-06	reported	high	0.0014921	21.3749
genus Oscillospira	rs12206468	G	A	G	A	-0.133016	0.00481461	0.0636	0.076954	FALSE	6	0.00392852		0.22	LDL cholesterol	1.04222e-06	reported	high	0.00169701	24.3153
	rs12925026	T	C	T	C	0.13559	-0.005433	0.0726	0.099543	FALSE	16	0.00348426		0.12	LDL cholesterol	9.31022e-06	reported	high	0.00136361	19.5317
	rs1954532	C	T	C	T	0.0826246	-0.00446444	0.7913	0.795134	FALSE	14	0.00263673		0.0899995	LDL cholesterol	2.26772e-06	reported	high	0.00155132	22.2245
	rs28889936	A	C	A	C	0.114051	0.00286952	0.1083	0.075139	FALSE	4	0.00395829		0.47	LDL cholesterol	3.36589e-06	reported	high	0.00142029	20.3448
	rs62422654	C	T	C	T	0.0898456	-0.0021826	0.1471	0.161349	FALSE	6	0.00283044		0.44	LDL cholesterol	6.46755e-06	reported	high	0.00143594	20.5692
	rs72866977	A	C	A	C	-0.130569	0.0063395	0.0696	0.078281	FALSE	6	0.00398172		0.11	LDL cholesterol	5.62704e-06	reported	high	0.00149974	21.4845
	rs751183	C	T	C	T	0.0774322	0.00324929	0.7545	0.794124	FALSE	1	0.00258331		0.21	LDL cholesterol	6.85125e-06	reported	high	0.00141112	20.2132
	rs8076323	A	G	A	G	0.0715392	-0.00331679	0.2575	0.256863	FALSE	17	0.00239333		0.17	LDL cholesterol	5.61319e-06	reported	high	0.00145778	20.8825
genus Parasutterella	rs10899911	A	G	A	G	-0.0717102	-0.0020126	0.2724	0.282123	FALSE	10	0.00232257		0.39	LDL cholesterol	1.15271e-06	reported	high	0.00163502	23.4257
	rs11715853	G	A	G	A	-0.0662952	-0.00217915	0.3141	0.284855	FALSE	3	0.00230913		0.35	LDL cholesterol	6.22917e-06	reported	high	0.00143694	20.5835
	rs2090816	C	A	C	A	-0.0840967	0.0028568	0.8429	0.833212	FALSE	6	0.00281483		0.31	LDL cholesterol	2.89714e-06	reported	high	0.00156988	22.4909
	rs35055552	T	C	T	C	0.109554	0.00130307	0.0775	0.101464	FALSE	8	0.0035571		0.709999	LDL cholesterol	3.3485e-06	reported	high	0.00151129	21.6502
	rs55877868	A	C	A	C	-0.104458	-0.00818903	0.0964	0.104707	FALSE	17	0.00348017		0.0189998	LDL cholesterol	2.87071e-06	reported	high	0.00146393	20.9708
	rs62273907	A	G	A	G	0.229468	0.0095623	0.0497	0.049417	FALSE	3	0.00481057		0.0470002	LDL cholesterol	5.88383e-06	reported	high	0.00145691	20.87
	rs6809952	G	A	G	A	-0.0684957	-0.00035783	0.2734	0.304232	FALSE	3	0.00230185		0.88	LDL cholesterol	8.13355e-06	reported	high	0.0014383	20.6031
	rs6828768	C	T	C	T	0.0636852	0.00320171	0.5	0.495718	FALSE	4	0.00208393		0.12	LDL cholesterol	1.78328e-06	reported	high	0.00160871	23.0481
	rs7303158	C	T	C	T	0.0646859	0.00125466	0.4423	0.440457	FALSE	12	0.00210206		0.55	LDL cholesterol	1.32776e-06	reported	high	0.00162005	23.2109
	rs7311004	C	T	C	T	0.0617522	0.00255353	0.6243	0.600474	FALSE	12	0.0021429		0.23	LDL cholesterol	5.92052e-06	reported	high	0.00142986	20.4821
	rs7572229	A	G	A	G	-0.066273	-0.000893756	0.5099	0.51742	FALSE	2	0.002091		0.67	LDL cholesterol	6.31699e-07	reported	high	0.00173949	24.925
	rs78383039	T	C	T	C	-0.146315	-0.00580317	0.0666	0.063249	FALSE	2	0.00429723		0.18	LDL cholesterol	1.57438e-06	reported	high	0.00169224	24.2469
	rs8039785	G	T	G	T	-0.0618345	0.00234333	0.5477	0.538647	FALSE	15	0.00209033		0.26	LDL cholesterol	3.62093e-06	reported	high	0.00150864	21.6121
	rs823424	G	A	G	A	-0.0713448	-0.00271347	0.2097	0.22102	FALSE	8	0.00252531		0.28	LDL cholesterol	4.95291e-06	reported	high	0.00144216	20.6584
genus Terrisporobacter	rs1883097	C	T	C	T	0.226399	0.00779691	0.0557	0.058665	FALSE	11	0.00446147		0.0810009	LDL cholesterol	4.15786e-07	reported	high	0.00173037	24.7941
	rs2569953	C	A	C	A	0.0775591	0.00244497	0.5805	0.550625	FALSE	3	0.00209884		0.24	LDL cholesterol	8.95014e-06	reported	high	0.00137675	19.7202
	rs2872237	A	C	A	C	0.0814505	0.00335516	0.5656	0.590892	FALSE	19	0.00211917		0.11	LDL cholesterol	3.97137e-06	reported	high	0.00149581	21.4281
	rs58405430	G	T	G	T	0.134617	-0.000247838	0.1153	0.1057	FALSE	11	0.00339331		0.94	LDL cholesterol	7.93707e-06	reported	high	0.00139454	19.9754
	rs7184125	T	C	T	C	0.091256	0.00783572	0.2326	0.22974	FALSE	16	0.00251964		0.00189998	LDL cholesterol	8.48106e-06	reported	high	0.00137661	19.7182
class Erysipelotrichia	rs1074800	G	A	G	A	-0.0492438	-0.00174903	0.6014	0.597438	FALSE	5	0.00200871		0.38	HDL cholesterol	6.14582e-06	reported	high	0.00142806	20.4562
	rs10781552	C	T	C	T	-0.0552212	-0.001839	0.3121	0.307597	FALSE	10	0.00206963		0.37	HDL cholesterol	2.33115e-06	reported	high	0.00157956	22.6298
	rs17530232	A	G	A	G	0.10305	0.000279199	0.0765	0.066189	FALSE	13	0.00383804		0.94	HDL cholesterol	2.79126e-06	reported	high	0.0014687	21.0392
	rs1884466	C	T	C	T	-0.0475363	-0.00329826	0.4513	0.385319	FALSE	1	0.00196683		0.0940005	HDL cholesterol	9.52708e-06	reported	high	0.00137931	19.7569
	rs2300774	A	G	A	G	-0.0524152	-0.00171308	0.5924	0.615763	FALSE	3	0.00195942		0.38	HDL cholesterol	8.95468e-07	reported	high	0.00168133	24.0903
	rs290833	T	G	T	G	-0.0497374	-0.00280663	0.3688	0.357065	FALSE	1	0.00199394		0.16	HDL cholesterol	8.02897e-06	reported	high	0.00139207	19.9399
	rs35161940	T	C	T	C	-0.0806041	-0.00122503	0.1272	0.116351	FALSE	17	0.00300716		0.68	HDL cholesterol	1.8451e-06	reported	high	0.00161337	23.115
	rs4078432	T	C	T	C	0.0608929	0.000808404	0.8191	0.817004	FALSE	14	0.00249765		0.75	HDL cholesterol	4.23107e-06	reported	high	0.00144647	20.7202
	rs56970041	T	G	T	G	0.0724145	0.00392938	0.1113	0.108296	FALSE	14	0.00309937		0.2	HDL cholesterol	5.40344e-06	reported	high	0.00135321	19.3826
	rs62504403	C	T	C	T	0.0681159	-0.00320146	0.2356	0.241814	FALSE	8	0.00221638		0.15	HDL cholesterol	1.12264e-07	reported	high	0.00197921	28.3668
	rs7234058	T	C	T	C	-0.0945759	-0.00326852	0.0974	0.09989	FALSE	18	0.00317768		0.3	HDL cholesterol	9.12347e-07	reported	high	0.00165696	23.7405
	rs7826267	G	T	G	T	0.0839071	0.00416036	0.9254	0.923672	FALSE	8	0.00379882		0.27	HDL cholesterol	9.28453e-06	reported	high	0.00123955	17.7525
	rs8003149	C	T	C	T	0.0538798	-0.00107337	0.2823	0.27627	FALSE	14	0.0021382		0.62	HDL cholesterol	4.08479e-06	reported	high	0.00148303	21.2447
family Erysipelotrichaceae	rs1074800	G	A	G	A	-0.0492438	-0.00174903	0.6014	0.597438	FALSE	5	0.00200871		0.38	HDL cholesterol	6.14582e-06	reported	high	0.00142806	20.4562
	rs10781552	C	T	C	T	-0.0552212	-0.001839	0.3121	0.307597	FALSE	10	0.00206963		0.37	HDL cholesterol	2.33115e-06	reported	high	0.00157956	22.6298
	rs17530232	A	G	A	G	0.10305	0.000279199	0.0765	0.066189	FALSE	13	0.00383804		0.94	HDL cholesterol	2.79126e-06	reported	high	0.0014687	21.0392
	rs1884466	C	T	C	T	-0.0475363	-0.00329826	0.4513	0.385319	FALSE	1	0.00196683		0.0940005	HDL cholesterol	9.52708e-06	reported	high	0.00137931	19.7569
	rs2300774	A	G	A	G	-0.0524152	-0.00171308	0.5924	0.615763	FALSE	3	0.00195942		0.38	HDL cholesterol	8.95468e-07	reported	high	0.00168133	24.0903
	rs290833	T	G	T	G	-0.0497374	-0.00280663	0.3688	0.357065	FALSE	1	0.00199394		0.16	HDL cholesterol	8.02897e-06	reported	high	0.00139207	19.9399
	rs35161940	T	C	T	C	-0.0806041	-0.00122503	0.1272	0.116351	FALSE	17	0.00300716		0.68	HDL cholesterol	1.8451e-06	reported	high	0.00161337	23.115
	rs4078432	T	C	T	C	0.0608929	0.000808404	0.8191	0.817004	FALSE	14	0.00249765		0.75	HDL cholesterol	4.23107e-06	reported	high	0.00144647	20.7202
	rs56970041	T	G	T	G	0.0724145	0.00392938	0.1113	0.108296	FALSE	14	0.00309937		0.2	HDL cholesterol	5.40344e-06	reported	high	0.00135321	19.3826
	rs62504403	C	T	C	T	0.0681159	-0.00320146	0.2356	0.241814	FALSE	8	0.00221638		0.15	HDL cholesterol	1.12264e-07	reported	high	0.00197921	28.3668
	rs7234058	T	C	T	C	-0.0945759	-0.00326852	0.0974	0.09989	FALSE	18	0.00317768		0.3	HDL cholesterol	9.12347e-07	reported	high	0.00165696	23.7405
	rs7826267	G	T	G	T	0.0839071	0.00416036	0.9254	0.923672	FALSE	8	0.00379882		0.27	HDL cholesterol	9.28453e-06	reported	high	0.00123955	17.7525
	rs8003149	C	T	C	T	0.0538798	-0.00107337	0.2823	0.27627	FALSE	14	0.0021382		0.62	HDL cholesterol	4.08479e-06	reported	high	0.00148303	21.2447
genus Parabacteroides	rs114567323	T	C	T	C	0.186478	0.0101549	0.0467	0.048022	FALSE	3	0.0045007		0.0239999	HDL cholesterol	5.65484e-06	reported	high	0.00147828	21.1767
	rs115602804	G	A	G	A	0.10308	0.00191251	0.0666	0.056387	FALSE	3	0.0041455		0.64	HDL cholesterol	1.93059e-06	reported	high	0.00149486	21.4145
	rs4236095	A	G	A	G	-0.0761961	0.000241954	0.8748	0.859814	FALSE	6	0.00277115		0.93	HDL cholesterol	1.93143e-06	reported	high	0.00164286	23.5382
	rs60884758	C	T	C	T	-0.0702667	-0.00151471	0.165	0.174793	FALSE	9	0.00252944		0.55	HDL cholesterol	5.7069e-07	reported	high	0.00170272	24.3972
	rs6657302	T	C	T	C	-0.10452	-0.0048399	0.0517	0.058162	FALSE	1	0.00407219		0.23	HDL cholesterol	9.75708e-06	reported	high	0.00149918	21.4765
	rs7298818	C	T	C	T	0.0888832	0.00886814	0.0765	0.085211	FALSE	12	0.00341563		0.00940005	HDL cholesterol	8.53631e-06	reported	high	0.00136634	19.5709
genus Ruminococcaceae	rs12597105	A	G	A	G	-0.0670855	-0.00465697	0.7227	0.724536	FALSE	16	0.00210735		0.0269998	HDL cholesterol	4.87304e-06	reported	high	0.00150612	21.5761
	rs2820282	C	A	C	A	0.0592304	0.00378707	0.5477	0.534678	FALSE	6	0.0019253		0.0490004	HDL cholesterol	2.85384e-06	reported	high	0.0015443	22.1238
	rs682403	A	G	A	G	-0.0588161	-0.0033047	0.4761	0.496072	FALSE	9	0.00190829		0.0830004	HDL cholesterol	2.36537e-06	reported	high	0.00155335	22.2536
	rs6958419	C	T	C	T	-0.0585718	-0.00627195	0.4891	0.476583	FALSE	7	0.0019089		0.001	HDL cholesterol	2.84165e-06	reported	high	0.00153255	21.9552
	rs73218807	G	A	G	A	-0.166211	0.00159676	0.0577	0.049511	FALSE	4	0.00440233		0.719999	HDL cholesterol	6.43028e-06	reported	high	0.0014244	20.4037
order Erysipelotrichales	rs1074800	G	A	G	A	-0.0492438	-0.00174903	0.6014	0.597438	FALSE	5	0.00200871		0.38	HDL cholesterol	6.14582e-06	reported	high	0.00142806	20.4562
	rs10781552	C	T	C	T	-0.0552212	-0.001839	0.3121	0.307597	FALSE	10	0.00206963		0.37	HDL cholesterol	2.33115e-06	reported	high	0.00157956	22.6298
	rs17530232	A	G	A	G	0.10305	0.000279199	0.0765	0.066189	FALSE	13	0.00383804		0.94	HDL cholesterol	2.79126e-06	reported	high	0.0014687	21.0392
	rs1884466	C	T	C	T	-0.0475363	-0.00329826	0.4513	0.385319	FALSE	1	0.00196683		0.0940005	HDL cholesterol	9.52708e-06	reported	high	0.00137931	19.7569
	rs2300774	A	G	A	G	-0.0524152	-0.00171308	0.5924	0.615763	FALSE	3	0.00195942		0.38	HDL cholesterol	8.95468e-07	reported	high	0.00168133	24.0903
	rs290833	T	G	T	G	-0.0497374	-0.00280663	0.3688	0.357065	FALSE	1	0.00199394		0.16	HDL cholesterol	8.02897e-06	reported	high	0.00139207	19.9399
	rs35161940	T	C	T	C	-0.0806041	-0.00122503	0.1272	0.116351	FALSE	17	0.00300716		0.68	HDL cholesterol	1.8451e-06	reported	high	0.00161337	23.115
	rs4078432	T	C	T	C	0.0608929	0.000808404	0.8191	0.817004	FALSE	14	0.00249765		0.75	HDL cholesterol	4.23107e-06	reported	high	0.00144647	20.7202
	rs56970041	T	G	T	G	0.0724145	0.00392938	0.1113	0.108296	FALSE	14	0.00309937		0.2	HDL cholesterol	5.40344e-06	reported	high	0.00135321	19.3826
	rs62504403	C	T	C	T	0.0681159	-0.00320146	0.2356	0.241814	FALSE	8	0.00221638		0.15	HDL cholesterol	1.12264e-07	reported	high	0.00197921	28.3668
	rs7234058	T	C	T	C	-0.0945759	-0.00326852	0.0974	0.09989	FALSE	18	0.00317768		0.3	HDL cholesterol	9.12347e-07	reported	high	0.00165696	23.7405
	rs7826267	G	T	G	T	0.0839071	0.00416036	0.9254	0.923672	FALSE	8	0.00379882		0.27	HDL cholesterol	9.28453e-06	reported	high	0.00123955	17.7525
	rs8003149	C	T	C	T	0.0538798	-0.00107337	0.2823	0.27627	FALSE	14	0.0021382		0.62	HDL cholesterol	4.08479e-06	reported	high	0.00148303	21.2447
genus Dorea	rs11150408	G	T	G	T	-0.0488254	-0.000267482	0.5547	0.542985	FALSE	16	0.00199746		0.89	triglycerides	7.05781e-06	reported	high	0.00139898	20.039
	rs12537781	T	C	T	C	-0.055544	0.00340368	0.2296	0.259199	FALSE	7	0.00226165		0.13	triglycerides	9.15145e-06	reported	high	0.00137338	19.6719
	rs13279148	G	A	G	A	0.0715309	0.00139499	0.166	0.157029	FALSE	8	0.0027176		0.61	triglycerides	2.25284e-06	reported	high	0.00156868	22.4737
	rs1899291	T	C	T	C	-0.0697217	0.002233	0.8718	0.870787	FALSE	4	0.00297032		0.450001	triglycerides	4.56688e-06	reported	high	0.00150222	21.5201
	rs3005511	G	A	G	A	-0.0516127	0.00142121	0.664	0.663631	FALSE	6	0.00210158		0.5	triglycerides	5.28701e-06	reported	high	0.00145996	20.9138
	rs3752849	G	A	G	A	0.163846	-0.00647101	0.0328	0.039796	FALSE	11	0.00509403		0.2	triglycerides	7.68051e-06	reported	high	0.00139828	20.029
	rs4793307	C	T	C	T	0.0574165	-0.00285393	0.2455	0.262329	FALSE	17	0.00226603		0.21	triglycerides	4.00691e-06	reported	high	0.00153396	21.9755
	rs62503162	A	G	A	G	-0.0974091	-0.000381898	0.0875	0.088825	FALSE	8	0.00349212		0.91	triglycerides	7.46603e-07	reported	high	0.00175235	25.1096
	rs73729431	C	T	C	T	-0.13745	0.00580993	0.0606	0.056827	FALSE	6	0.00430665		0.18	triglycerides	3.16738e-06	reported	high	0.00146535	20.9911
F = R2 (n-1-k)/(1-R2) k R2 indicates the proportion of genetic variants explaining exposed variation. It is calculated as R2 = 2 x (1-MAF) x MAF x β2（EAF = effect allele frequency; n = sample size; and k = number of IVs）

## Sheet: Supplementary TableS6
Supplement Table S6. Bonferroni-correction test
exposure	outcome	pval_Inverse.variance.weighted	Pval_ Bonferroni-correction
genus Ruminococcaceae	apolipoprotein A	0.000298662	0.00038
family Desulfovibrionaceae	apolipoprotein B	0.000715914	0.00142
genus Christensenellaceae	apolipoprotein B	0.0329275	0.00038
genus Oscillospira	apolipoprotein B	0.0144638	0.00038
genus Parasutterella	apolipoprotein B	0.000753513	0.00038
genus Peptococcus	apolipoprotein B	0.00368744	0.00038
genus Ruminococcaceae UCG010	apolipoprotein B	0.0446976	0.00038
genus Ruminococcaceae UCG011	apolipoprotein B	0.025853	0.00038
genus Terrisporobacter	apolipoprotein B	0.00105143	0.00038
order Desulfovibrionales	apolipoprotein B	0.0114566	0.0025
genus Oscillospira	LDL cholesterol	0.0322354	0.00038
genus Parasutterella	LDL cholesterol	0.00245709	0.00038
genus Terrisporobacter	LDL cholesterol	0.00499873	0.00038
class Erysipelotrichia	HDL cholesterol	0.0400785	0.0031
family Erysipelotrichaceae	HDL cholesterol	0.0400785	0.00142
genus Parabacteroides	HDL cholesterol	0.00258478	0.00038
genus Ruminococcaceae	HDL cholesterol	0.0114222	0.00038
order Erysipelotrichales	HDL cholesterol	0.0400785	0.0025
genus Dorea	triglycerides	0.0383938	0.00038

## Sheet: Supplementary TableS7
Supplement Table S7. Results of reverse MR analysis of the causalites from serum lipid levels to the identified bacterial taxa
		Reverse MR Analysis
exposure	outcome	SNPs	method	b	se	pval	lo_ci	up_ci	or	or_lci95	or_uci95
apolipoproteinA	genus Ruminococcaceae	210	MR Egger	0.00978555	0.0603571	0.871363	-0.108514	0.128086	1.00983	0.897166	1.13665
apolipoproteinA	genus Ruminococcaceae	210	Weight Median	0.022166	0.061164	0.717051	-0.0977155	0.142048	1.02241	0.906907	1.15263
apolipoproteinA	genus Ruminococcaceae	210	Inverse variance weighted	0.0196799	0.0360608	0.585243	-0.0509993	0.0903592	1.01987	0.950279	1.09457
apolipoproteinA	genus Ruminococcaceae	210	Simple mode	-0.346194	0.1225	0.00516939	-0.586294	-0.106094	0.707375	0.556385	0.89934
apolipoproteinA	genus Ruminococcaceae	210	Weighted mode	0.0178312	0.0582983	0.760014	-0.0964334	0.132096	1.01799	0.90807	1.14122
apolipoproteinB	family Desulfovibrionaceae	122	MR Egger	-0.0640267	0.110683	0.564031	-0.280965	0.152912	0.93798	0.755055	1.16522
apolipoproteinB	family Desulfovibrionaceae	122	Weight Median	-0.131881	0.0787928	0.0941755	-0.286315	0.0225528	0.876445	0.751026	1.02281
apolipoproteinB	family Desulfovibrionaceae	122	Inverse variance weighted	-0.0960032	0.052734	0.06868	-0.199362	0.00735539	0.908461	0.819253	1.00738
apolipoproteinB	family Desulfovibrionaceae	122	Simple mode	-0.267147	0.155674	0.0887092	-0.572268	0.0379742	0.765561	0.564244	1.0387
apolipoproteinB	family Desulfovibrionaceae	122	Weighted mode	-0.148526	0.0944009	0.118247	-0.333552	0.0364994	0.861977	0.716375	1.03717
apolipoproteinB	genus Christensenellaceae	122	MR Egger	-0.0257314	0.105839	0.808329	-0.233176	0.181713	0.974597	0.792014	1.19927
apolipoproteinB	genus Christensenellaceae	122	Weight Median	0.00669008	0.0695616	0.923382	-0.129651	0.143031	1.00671	0.878402	1.15376
apolipoproteinB	genus Christensenellaceae	122	Inverse variance weighted	-0.00362216	0.0504383	0.94275	-0.102481	0.0952368	0.996384	0.902595	1.09992
apolipoproteinB	genus Christensenellaceae	122	Simple mode	-0.0464237	0.139875	0.740544	-0.320579	0.227732	0.954637	0.725729	1.25575
apolipoproteinB	genus Christensenellaceae	122	Weighted mode	-0.014017	0.0795053	0.860351	-0.169847	0.141813	0.986081	0.843794	1.15236
apolipoproteinB	genus Oscillospira	122	MR Egger	-0.0203519	0.125592	0.871541	-0.266513	0.225809	0.979854	0.766046	1.25334
apolipoproteinB	genus Oscillospira	122	Weight Median	-0.0579993	0.0889355	0.514304	-0.232313	0.116314	0.943651	0.792698	1.12335
apolipoproteinB	genus Oscillospira	122	Inverse variance weighted	-0.0903812	0.0598611	0.131082	-0.207709	0.0269466	0.913583	0.812443	1.02731
apolipoproteinB	genus Oscillospira	122	Simple mode	-0.156711	0.192363	0.416865	-0.533742	0.22032	0.854951	0.586406	1.24648
apolipoproteinB	genus Oscillospira	122	Weighted mode	-0.0582311	0.119795	0.627784	-0.29303	0.176567	0.943432	0.746	1.19311
apolipoproteinB	genus Parasutterella	122	MR Egger	-0.0669205	0.117236	0.56919	-0.296703	0.162862	0.93527	0.743265	1.17687
apolipoproteinB	genus Parasutterella	122	Weight Median	0.0219277	0.0891938	0.805804	-0.152892	0.196747	1.02217	0.858222	1.21744
apolipoproteinB	genus Parasutterella	122	Inverse variance weighted	0.0250722	0.0560258	0.654506	-0.0847384	0.134883	1.02539	0.918753	1.1444
apolipoproteinB	genus Parasutterella	122	Simple mode	0.227621	0.176802	0.200401	-0.118912	0.574153	1.25561	0.887886	1.77563
apolipoproteinB	genus Parasutterella	122	Weighted mode	0.0480326	0.110709	0.665161	-0.168958	0.265023	1.0492	0.844544	1.30346
apolipoproteinB	genus Peptococcus	122	MR Egger	-0.206081	0.159317	0.198355	-0.518344	0.106181	0.813767	0.595506	1.11202
apolipoproteinB	genus Peptococcus	122	Weight Median	-0.0353776	0.118818	0.765896	-0.26826	0.197505	0.965241	0.764709	1.21836
apolipoproteinB	genus Peptococcus	122	Inverse variance weighted	-0.0282134	0.0763739	0.711821	-0.177906	0.12148	0.972181	0.837021	1.12917
apolipoproteinB	genus Peptococcus	122	Simple mode	0.112918	0.260423	0.665367	-0.397511	0.623347	1.11954	0.671991	1.86516
apolipoproteinB	genus Peptococcus	122	Weighted mode	-0.0132224	0.146554	0.928263	-0.300469	0.274024	0.986865	0.740471	1.31525
apolipoproteinB	genus Ruminococcaceae UCG010	122	MR Egger	-0.0169102	0.111993	0.880234	-0.236416	0.202596	0.983232	0.789452	1.22458
apolipoproteinB	genus Ruminococcaceae UCG010	122	Weight Median	-0.0613693	0.0862176	0.476592	-0.230356	0.107617	0.940476	0.794251	1.11362
apolipoproteinB	genus Ruminococcaceae UCG010	122	Inverse variance weighted	-0.074405	0.0534577	0.163968	-0.179182	0.0303721	0.928296	0.835954	1.03084
apolipoproteinB	genus Ruminococcaceae UCG010	122	Simple mode	-0.0711705	0.159357	0.655954	-0.38351	0.241169	0.931303	0.681465	1.27274
apolipoproteinB	genus Ruminococcaceae UCG010	122	Weighted mode	-0.0460901	0.0965015	0.63379	-0.235233	0.143053	0.954956	0.790387	1.15379
apolipoproteinB	genus Ruminococcaceae UCG011	122	MR Egger	0.100156	0.208482	0.631861	-0.308469	0.50878	1.10534	0.734571	1.66326
apolipoproteinB	genus Ruminococcaceae UCG011	122	Weight Median	0.0633799	0.156859	0.686171	-0.244064	0.370823	1.06543	0.783438	1.44893
apolipoproteinB	genus Ruminococcaceae UCG011	122	Inverse variance weighted	0.0488691	0.0998406	0.624509	-0.146819	0.244557	1.05008	0.863451	1.27706
apolipoproteinB	genus Ruminococcaceae UCG011	122	Simple mode	0.319715	0.291214	0.274556	-0.251066	0.890495	1.37674	0.777971	2.43634
apolipoproteinB	genus Ruminococcaceae UCG011	122	Weighted mode	0.149881	0.189461	0.430517	-0.221462	0.521224	1.1617	0.801347	1.68409
apolipoproteinB	genus Terrisporobacter	122	MR Egger	-0.058597	0.147578	0.692035	-0.347849	0.230655	0.943087	0.706205	1.25943
apolipoproteinB	genus Terrisporobacter	122	Weight Median	-0.0864418	0.113965	0.448157	-0.309814	0.136931	0.917189	0.733583	1.14675
apolipoproteinB	genus Terrisporobacter	122	Inverse variance weighted	-0.00905481	0.0707554	0.89817	-0.147735	0.129626	0.990986	0.862659	1.1384
apolipoproteinB	genus Terrisporobacter	122	Simple mode	-0.228431	0.238157	0.339406	-0.695218	0.238356	0.795781	0.498966	1.26916
apolipoproteinB	genus Terrisporobacter	122	Weighted mode	-0.137056	0.128983	0.2901	-0.389863	0.11575	0.871921	0.67715	1.12271
apolipoproteinB	order Desulfovibrionales	122	MR Egger	-0.0645712	0.11093	0.561597	-0.281993	0.152851	0.937469	0.754279	1.16515
apolipoproteinB	order Desulfovibrionales	122	Weight Median	-0.133371	0.0798629	0.0949197	-0.289902	0.0231604	0.87514	0.748337	1.02343
apolipoproteinB	order Desulfovibrionales	122	Inverse variance weighted	-0.0964445	0.0528514	0.0680276	-0.200033	0.00714424	0.90806	0.818704	1.00717
apolipoproteinB	order Desulfovibrionales	122	Simple mode	-0.274758	0.164931	0.0983209	-0.598023	0.0485068	0.759756	0.549898	1.0497
apolipoproteinB	order Desulfovibrionales	122	Weighted mode	-0.156135	0.0914026	0.0901607	-0.335284	0.0230138	0.855444	0.715135	1.02328
LDL cholesterol	genus Oscillospira	117	MR Egger	0.0752367	0.0887031	0.398097	-0.0986214	0.249095	1.07814	0.906086	1.28286
LDL cholesterol	genus Oscillospira	117	Weight Median	0.0790976	0.081238	0.330229	-0.0801289	0.238324	1.08231	0.922997	1.26912
LDL cholesterol	genus Oscillospira	117	Inverse variance weighted	0.0398136	0.0516365	0.440686	-0.0613939	0.141021	1.04062	0.940453	1.15145
LDL cholesterol	genus Oscillospira	117	Simple mode	0.066422	0.165513	0.68893	-0.257983	0.390827	1.06868	0.772608	1.4782
LDL cholesterol	genus Oscillospira	117	Weighted mode	0.117192	0.0851674	0.171467	-0.0497363	0.28412	1.12434	0.95148	1.32859
LDL cholesterol	genus Parasutterella	117	MR Egger	-0.0124552	0.0839658	0.882336	-0.177028	0.152118	0.987622	0.837756	1.1643
LDL cholesterol	genus Parasutterella	117	Weight Median	0.0766284	0.0753585	0.309224	-0.0710743	0.224331	1.07964	0.931393	1.25148
LDL cholesterol	genus Parasutterella	117	Inverse variance weighted	0.0539578	0.0488531	0.26938	-0.0417942	0.14971	1.05544	0.959067	1.1615
LDL cholesterol	genus Parasutterella	117	Simple mode	0.26424	0.143194	0.0675402	-0.0164203	0.544901	1.30244	0.983714	1.72444
LDL cholesterol	genus Parasutterella	117	Weighted mode	0.0856215	0.06755	0.207505	-0.0467764	0.21802	1.08939	0.954301	1.24361
LDL cholesterol	genus Terrisporobacter	115	MR Egger	0.034217	0.109889	0.756086	-0.181165	0.249599	1.03481	0.834298	1.28351
LDL cholesterol	genus Terrisporobacter	115	Weight Median	0.00413784	0.10846	0.969568	-0.208444	0.21672	1.00415	0.811846	1.242
LDL cholesterol	genus Terrisporobacter	115	Inverse variance weighted	0.0257133	0.0639839	0.687779	-0.0996952	0.151122	1.02605	0.905113	1.16314
LDL cholesterol	genus Terrisporobacter	115	Simple mode	-0.22826	0.20642	0.271141	-0.632843	0.176324	0.795918	0.53108	1.19282
LDL cholesterol	genus Terrisporobacter	115	Weighted mode	-0.00937765	0.0961537	0.922479	-0.197839	0.179084	0.990666	0.820502	1.19612
HDL cholesterol	class Erysipelotrichia	233	MR Egger	0.022546	0.0493631	0.648288	-0.0742056	0.119298	1.0228	0.928481	1.12671
HDL cholesterol	class Erysipelotrichia	233	Weight Median	0.0136783	0.0592239	0.817346	-0.1024	0.129757	1.01377	0.902668	1.13855
HDL cholesterol	class Erysipelotrichia	233	Inverse variance weighted	-0.0156982	0.0303027	0.604426	-0.0750915	0.0436951	0.984424	0.927659	1.04466
HDL cholesterol	class Erysipelotrichia	233	Simple mode	-0.0293108	0.103326	0.776914	-0.23183	0.173208	0.971115	0.793081	1.18911
HDL cholesterol	class Erysipelotrichia	233	Weighted mode	0.0188091	0.0461531	0.683989	-0.0716509	0.109269	1.01899	0.930856	1.11546
HDL cholesterol	family Erysipelotrichaceae	233	MR Egger	0.022546	0.0493631	0.648288	-0.0742056	0.119298	1.0228	0.928481	1.12671
HDL cholesterol	family Erysipelotrichaceae	233	Weight Median	0.0136783	0.058814	0.816096	-0.101597	0.128954	1.01377	0.903393	1.13764
HDL cholesterol	family Erysipelotrichaceae	233	Inverse variance weighted	-0.0156982	0.0303027	0.604426	-0.0750915	0.0436951	0.984424	0.927659	1.04466
HDL cholesterol	family Erysipelotrichaceae	233	Simple mode	-0.0293108	0.108375	0.787049	-0.241726	0.183105	0.971115	0.785271	1.20094
HDL cholesterol	family Erysipelotrichaceae	233	Weighted mode	0.0188091	0.0507156	0.71107	-0.0805935	0.118212	1.01899	0.922569	1.12548
HDL cholesterol	genus Parabacteroides	233	MR Egger	0.109988	0.0539502	0.04262	0.00424529	0.21573	1.11626	1.00425	1.24077
HDL cholesterol	genus Parabacteroides	233	Weight Median	0.041095	0.0555941	0.459787	-0.0678693	0.150059	1.04195	0.934383	1.1619
HDL cholesterol	genus Parabacteroides	233	Inverse variance weighted	0.0408107	0.0332274	0.219363	-0.024315	0.105936	1.04165	0.975978	1.11175
HDL cholesterol	genus Parabacteroides	233	Simple mode	-0.0108426	0.110734	0.922084	-0.227882	0.206197	0.989216	0.796218	1.229
HDL cholesterol	genus Parabacteroides	233	Weighted mode	0.03842	0.0485473	0.429522	-0.0567327	0.133573	1.03917	0.944847	1.1429
HDL cholesterol	genus Ruminococcaceae	233	MR Egger	0.0551971	0.0605281	0.362759	-0.0634379	0.173832	1.05675	0.938532	1.18986
HDL cholesterol	genus Ruminococcaceae	233	Weight Median	0.0429181	0.0630652	0.496166	-0.0806897	0.166526	1.04385	0.92248	1.18119
HDL cholesterol	genus Ruminococcaceae	233	Inverse variance weighted	0.07941	0.0370569	0.0321194	0.00677849	0.152042	1.08265	1.0068	1.16421
HDL cholesterol	genus Ruminococcaceae	233	Simple mode	-0.15239	0.139876	0.277078	-0.426546	0.121766	0.858653	0.65276	1.12949
HDL cholesterol	genus Ruminococcaceae	233	Weighted mode	0.0522108	0.055209	0.345288	-0.0559988	0.16042	1.0536	0.94554	1.174
HDL cholesterol	order Erysipelotrichales	233	MR Egger	0.022546	0.0493631	0.648288	-0.0742056	0.119298	1.0228	0.928481	1.12671
HDL cholesterol	order Erysipelotrichales	233	Weight Median	0.0136783	0.0570951	0.810663	-0.0982281	0.125585	1.01377	0.906442	1.13381
HDL cholesterol	order Erysipelotrichales	233	Inverse variance weighted	-0.0156982	0.0303027	0.604426	-0.0750915	0.0436951	0.984424	0.927659	1.04466
HDL cholesterol	order Erysipelotrichales	233	Simple mode	-0.0293108	0.109963	0.790052	-0.244839	0.186217	0.971115	0.782831	1.20468
HDL cholesterol	order Erysipelotrichales	233	Weighted mode	0.0188091	0.0509708	0.712451	-0.0810937	0.118712	1.01899	0.922107	1.12604
triglycerides	genus Dorea	213	MR Egger	0.0374834	0.0462635	0.41873	-0.0531931	0.12816	1.03819	0.948197	1.13674
triglycerides	genus Dorea	213	Weight Median	0.0507236	0.0489079	0.299678	-0.045136	0.146583	1.05203	0.955867	1.15787
triglycerides	genus Dorea	213	Inverse variance weighted	0.0422151	0.0301747	0.161806	-0.0169273	0.101358	1.04312	0.983215	1.10667
triglycerides	genus Dorea	213	Simple mode	0.0268489	0.103434	0.795443	-0.175881	0.229579	1.02721	0.838718	1.25807
triglycerides	genus Dorea	213	Weighted mode	0.0414492	0.0464595	0.37332	-0.0496115	0.13251	1.04232	0.951599	1.14169
